# Supplementary material for: Simple sequence repeats drive genome plasticity and promote adaptive evolution in penaeid shrimp
Source: Commun Biol. 2021 Feb 11;4:186. doi: 10.1038/s42003-021-01716-y (PMC7878876; doi:10.1038/s42003-021-01716-y)
Supplement: Supplementary file 4 — Supplementary Data [file 42003_2021_1716_MOESM4_ESM.xlsx]

## Sheet: Table SS1
Table SS1. GO enrichment analysis of the expanded gene families of two penaeid shrimp species.
GO ID	Description	out (444)	All (6594)	pvalue	p.adjust
Cellular Component
GO:0016459	myosin complex	30	77	3.00783e-16	7.45941e-14
GO:0015629	actin cytoskeleton	30	99	7.26856e-13	9.01301e-11
GO:0005856	cytoskeleton	49	295	1.8082e-09	1.49478e-07
GO:0044430	cytoskeletal part	45	279	2.23117e-08	1.38333e-06
GO:0043232	intracellular non-membrane-bounded organelle	75	653	1.5297e-06	7.58733e-05
GO:0043228	non-membrane-bounded organelle	78	696	2.40892e-06	9.95685e-05
GO:0030286	dynein complex	9	24	1.37948e-05	0.000488729
GO:0071821	FANCM-MHF complex	6	14	0.000169906	0.00481443
GO:0044422	organelle part	109	1182	0.000174717	0.00481443
GO:0005875	microtubule associated complex	9	33	0.000235808	0.00584805
GO:0044446	intracellular organelle part	107	1172	0.000304697	0.00686954
GO:0005669	transcription factor TFIID complex	6	18	0.000832884	0.0172129
Molecular Function
GO:0016787	hydrolase activity	287	2540	1.20118e-19	5.59751e-17
GO:0017111	nucleoside-triphosphatase activity	104	610	3.83132e-18	7.10296e-16
GO:0016462	pyrophosphatase activity	104	613	5.4976e-18	7.10296e-16
GO:0016818	hydrolase activity, acting on acid anhydrides, in phosphorus-containing anhydrides	105	623	6.09696e-18	7.10296e-16
GO:0003774	motor activity	41	137	3.69215e-16	2.86757e-14
GO:0003824	catalytic activity	498	5478	4.63929e-16	3.08844e-14
GO:0008484	sulfuric ester hydrolase activity	13	32	8.42792e-08	4.90926e-06
GO:0003924	GTPase activity	42	260	2.46129e-07	1.2744e-05
GO:0005506	iron ion binding	29	149	3.64788e-07	1.69991e-05
GO:0042626	ATPase activity, coupled to transmembrane movement of substances	14	45	1.25647e-06	4.8793e-05
GO:0016887	ATPase activity	43	290	1.92189e-06	5.97069e-05
GO:0008237	metallopeptidase activity	33	197	2.09705e-06	6.10766e-05
GO:0097367	carbohydrate derivative binding	158	1628	5.6285e-06	0.000154287
GO:0030554	adenyl nucleotide binding	118	1143	6.48435e-06	0.000167873
GO:0005524	ATP binding	116	1128	9.40481e-06	0.000230665
GO:0032559	adenyl ribonucleotide binding	116	1131	1.06379e-05	0.000247863
GO:0020037	heme binding	22	115	1.23025e-05	0.000272998
GO:0046906	tetrapyrrole binding	22	117	1.63621e-05	0.000346578
GO:0004553	hydrolase activity, hydrolyzing O-glycosyl compounds	28	171	1.89308e-05	0.000371649
GO:0016705	oxidoreductase activity, acting on paired donors, with incorporation or reduction of molecular oxygen	26	153	1.91407e-05	0.000371649
GO:0016798	hydrolase activity, acting on glycosyl bonds	29	184	2.83217e-05	0.000527916
GO:0022804	active transmembrane transporter activity	25	152	4.83609e-05	0.000866775
GO:0032555	purine ribonucleotide binding	126	1306	7.68278e-05	0.0011188
GO:0016820	hydrolase activity, acting on acid anhydrides, catalyzing transmembrane movement of substances	14	63	8.65972e-05	0.00122286
GO:0001882	nucleoside binding	126	1314	0.000100634	0.00132672
GO:0032553	ribonucleotide binding	126	1314	0.000100634	0.00132672
GO:0008417	fucosyltransferase activity	11	42	0.000102493	0.00132672
GO:0043168	anion binding	144	1548	0.000130476	0.00164329
GO:0016491	oxidoreductase activity	81	789	0.000242505	0.00297388
GO:0000166	nucleotide binding	138	1522	0.000560872	0.00601885
GO:1901265	nucleoside phosphate binding	138	1522	0.000560872	0.00601885
GO:0042623	ATPase activity, coupled	16	92	0.000568303	0.00601885
GO:0036094	small molecule binding	139	1556	0.000988825	0.0102398
GO:0016702	oxidoreductase activity, acting on single donors with incorporation of molecular oxygen, incorporation of two atoms of oxygen	10	46	0.00104867	0.0106234
GO:0016757	transferase activity, transferring glycosyl groups	34	282	0.00122198	0.0121158
GO:0015321	sodium-dependent phosphate transmembrane transporter activity	3	4	0.00128068	0.0124333
GO:0003810	protein-glutamine gamma-glutamyltransferase activity	4	8	0.00130859	0.012445
GO:0004222	metalloendopeptidase activity	18	120	0.00160344	0.0149441
GO:0016715	oxidoreductase activity, acting on paired donors, with incorporation or reduction of molecular oxygen, reduced ascorbate as one donor, and incorporation of one atom of oxygen	5	14	0.00191675	0.0175139
GO:0043167	ion binding	286	3558	0.00208878	0.0187187
GO:0015103	inorganic anion transmembrane transporter activity	6	21	0.00246994	0.0217168
GO:0003724	RNA helicase activity	14	87	0.00263663	0.0227531
GO:0016701	oxidoreductase activity, acting on single donors with incorporation of molecular oxygen	10	52	0.00278502	0.0235967
GO:0004356	glutamate-ammonia ligase activity	3	5	0.00303542	0.0239747
GO:0004866	endopeptidase inhibitor activity	10	55	0.00426236	0.0320365
GO:0016758	transferase activity, transferring hexosyl groups	26	223	0.00676294	0.0470378
GO:0070011	peptidase activity, acting on L-amino acid peptides	81	890	0.00737667	0.0498841
GO:0005184	neuropeptide hormone activity	4	12	0.00738627	0.0498841
Biological Process
GO:0005975	carbohydrate metabolic process	76	454	4.88504e-12	4.69941e-09
GO:0048856	anatomical structure development	22	90	3.82845e-07	0.000184149
GO:0009653	anatomical structure morphogenesis	18	68	1.25628e-06	0.000381128
GO:0048869	cellular developmental process	18	69	1.58473e-06	0.000381128
GO:0000902	cell morphogenesis	11	35	2.59301e-05	0.00415746
GO:0032989	cellular component morphogenesis	11	35	2.59301e-05	0.00415746
GO:0006541	glutamine metabolic process	7	15	4.34828e-05	0.00597579
GO:0044767	single-organism developmental process	27	163	5.34235e-05	0.00639093
GO:0032502	developmental process	28	173	5.97904e-05	0.00639093
GO:0008152	metabolic process	497	6195	0.000435131	0.0418596

## Sheet: Table SS2
Table SS2. KEGG enrichment analysis of the expanded gene families of two penaeid shrimp species.
KEGG_A_class	KEGG_B_class	Pathway	out (830)	All (9994)	Pvalue	Qvalue	Pathway ID
Cellular Processes	Cell growth and death	Apoptosis	29	157	3.24427e-05	0.0003968	ko04210
Cellular Processes	Cell motility	Regulation of actin cytoskeleton	48	299	6.14033e-06	9.76313e-05	ko04810
Cellular Processes	Cellular community - eukaryotes	Tight junction	49	249	8.04896e-09	2.55957e-07	ko04530
Cellular Processes	Cellular community - eukaryotes	Focal adhesion	57	320	2.14366e-08	6.19713e-07	ko04510
Cellular Processes	Cellular community - eukaryotes	Gap junction	21	115	0.000452718	0.00344108	ko04540
Cellular Processes	Transport and catabolism	Phagosome	78	355	4.26026e-16	3.3869e-14	ko04145
Cellular Processes	Transport and catabolism	Autophagy - other eukaryotes	10	51	0.00824942	0.0430052	ko04136
Environmental Information Processing	Membrane transport	ABC transporters	23	65	8.08604e-10	3.49333e-08	ko02010
Environmental Information Processing	Signal transduction	cGMP - PKG signaling pathway	41	216	3.77197e-07	7.99659e-06	ko04022
Environmental Information Processing	Signal transduction	PI3K-Akt signaling pathway	46	354	0.00146939	0.0093453	ko04151
Environmental Information Processing	Signaling molecules and interaction	ECM-receptor interaction	31	178	5.7254e-05	0.000650241	ko04512
Environmental Information Processing	Signaling molecules and interaction	Cytokine-cytokine receptor interaction	8	34	0.00566883	0.0321909	ko04060
Genetic Information Processing	Transcription	Basal transcription factors	29	93	1.69542e-10	8.98575e-09	ko03022
Genetic Information Processing	Translation	Ribosome biogenesis in eukaryotes	23	136	0.00076723	0.00530389	ko03008
Metabolism	Biosynthesis of other secondary metabolites	Caffeine metabolism	9	21	2.11837e-05	0.000288781	ko00232
Metabolism	Carbohydrate metabolism	Galactose metabolism	16	49	1.08533e-06	2.0302e-05	ko00052
Metabolism	Carbohydrate metabolism	Starch and sucrose metabolism	17	67	2.29536e-05	0.000291969	ko00500
Metabolism	Energy metabolism	Nitrogen metabolism	11	31	2.17948e-05	0.000288781	ko00910
Metabolism	Glycan biosynthesis and metabolism	Other glycan degradation	14	62	0.0004459	0.00344108	ko00511
Metabolism	Glycan biosynthesis and metabolism	Glycosphingolipid biosynthesis - globo and isoglobo series	12	56	0.00182013	0.011349	ko00603
Metabolism	Lipid metabolism	Linoleic acid metabolism	10	36	0.000510528	0.00371105	ko00591
Metabolism	Lipid metabolism	Steroid hormone biosynthesis	15	70	0.000513478	0.00371105	ko00140
Metabolism	Lipid metabolism	Arachidonic acid metabolism	11	58	0.0074146	0.0395749	ko00590
Metabolism	Metabolism of cofactors and vitamins	Riboflavin metabolism	5	15	0.00579165	0.0323113	ko00740
Metabolism	Metabolism of cofactors and vitamins	Retinol metabolism	13	73	0.00655621	0.0359461	ko00830
Metabolism	Metabolism of other amino acids	Glutathione metabolism	15	86	0.00446122	0.0257939	ko00480
Metabolism	Xenobiotics biodegradation and metabolism	Drug metabolism - other enzymes	24	119	3.53532e-05	0.000416382	ko00983
Metabolism	Xenobiotics biodegradation and metabolism	Metabolism of xenobiotics by cytochrome P450	12	66	0.00746696	0.0395749	ko00980
Organismal Systems	Circulatory system	Cardiac muscle contraction	25	76	8.78825e-10	3.49333e-08	ko04260
Organismal Systems	Circulatory system	Adrenergic signaling in cardiomyocytes	34	161	2.84944e-07	6.47231e-06	ko04261
Organismal Systems	Digestive system	Gastric acid secretion	22	120	0.000315528	0.00278716	ko04971
Organismal Systems	Digestive system	Bile secretion	22	120	0.000315528	0.00278716	ko04976
Organismal Systems	Endocrine system	Thyroid hormone signaling pathway	53	306	1.75089e-07	4.28295e-06	ko04919
Organismal Systems	Endocrine system	Renin-angiotensin system	19	69	2.04526e-06	3.61329e-05	ko04614
Organismal Systems	Endocrine system	Estrogen signaling pathway	30	154	8.04577e-06	0.000116298	ko04915
Organismal Systems	Endocrine system	Ovarian Steroidogenesis	15	73	0.000818783	0.00553985	ko04913
Organismal Systems	Immune system	Hematopoietic cell lineage	15	46	2.40098e-06	4.01848e-05	ko04640
Organismal Systems	Immune system	Leukocyte transendothelial migration	29	173	0.000196237	0.00195011	ko04670
Organismal Systems	Immune system	Antigen processing and presentation	13	53	0.000299443	0.00278716	ko04612
Organismal Systems	Immune system	Platelet activation	30	217	0.00379074	0.0227445	ko04611
Organismal Systems	Immune system	Intestinal immune network for IgA production	5	14	0.00414054	0.0243832	ko04672
Organismal Systems	Nervous system	GABAergic synapse	27	160	0.000288326	0.00277841	ko04727
Organismal Systems	Sensory system	Taste transduction	19	97	0.000333982	0.00287044	ko04742
Organismal Systems	Sensory system	Phototransduction - fly	17	89	0.000910568	0.0059094	ko04745

## Sheet: Table SS3
Table SS3. The length of various SSRs of different arthropods.*
SSR	Esin	Etex	Fchi	Isca	Lvan	Phaw	Phum	Pvir	Smar	Tcal	Eaff	Dpul	Dmel	Bmor	Apis	Agam	Turt	Lmig
ACCCT	26.39	117	34.2	22.15	28.17	36.89	20.27	21.7	0	16.6	19.43	17.67	16.5	19.73	18.36	15.93	0	20.15
AACCT	39.23	83.29	83.06	35.99	97.48	39.62	51.96	26.98	38.59	33.14	16.15	58.97	19	54.41	18.62	17.36	53.47	52.19
AATCTT	32.42	78.4	30.95	23.67	22.6	18.33	25.25	22.71	20.53	0	46.21	0	19.4	21	23.1	21.25	19.5	19.08
ACAGT	18.19	74.44	17.19	18.47	25.52	24.47	0	18.03	17.24	18.21	63.73	17.54	21.5	20.89	16.75	16.65	0	18.77
ATAG	33.68	44.21	32.73	47.52	38.61	32.14	24.02	23.37	19.35	21.26	57.28	20.52	111.1	20.21	20.43	22.07	17.29	21.68
AATAAG	27.83	43.83	31.51	23.83	27.53	30.25	20.52	21.58	27.07	19.68	72.69	66.4	22.38	52.33	22.56	38.8	20.86	22.05
ACT	54.85	39.45	38.19	30.82	42.55	24.02	25.14	22.32	28.25	35.09	49.07	21.71	25.59	26.23	34.38	26.32	23.73	25.55
AAAAAC	22.18	39.33	23.71	21.31	23.92	21.32	23.15	19.52	23.97	18.69	27.66	21.56	22.87	19.65	21.01	23.32	19.23	23.62
AAAGC	20.95	38	20.42	16.27	28.15	25.8	21.16	17.68	19.21	16.6	32.43	17.85	19.72	16.81	17.99	16.5	16.37	17.22
AACAG	19.51	35.75	20.92	18.98	18.9	17.72	16.57	18.04	21.42	16.21	47.09	30.9	23.68	27.52	17.19	17.37	0	17.45
AAGT	28.25	35.61	34.56	24.67	34.63	23.41	18.53	18.98	38.87	25.92	33.67	19.03	17.71	19.06	20.42	28.95	25	18.51
AACTTG	24.5	34.67	28.83	21.36	76.57	18.55	0	19.74	22.5	0	57.52	19.78	25.8	25.75	20.44	19.67	22.88	19.54
AAGATG	31.03	34.46	65.76	21.55	60.17	0	24.05	19.93	31.6	19.6	36.93	19	28.06	24	20.94	18.5	22.24	20.89
AAT	78.28	34.1	54.25	29.17	55.78	21.83	27.54	21.42	30.32	27.92	42.98	20.02	46.56	20.03	23.4	68.59	23.41	25.45
ATATAG	35.27	33.2	31.43	37.88	31.71	56.32	0	22.21	26.22	21.25	43.55	22.6	32.94	22.01	26.81	72.67	0	22.22
AATACT	38.72	33.06	30.7	25.87	25.49	20.3	32.83	22.47	82.5	42.67	69.11	0	231.29	30.05	21.05	18.75	19.25	22.13
ACTG	33.06	32.48	47.03	17.93	36.94	26.19	23.29	20.42	20.66	24.87	54.25	19.01	26.09	25.54	19.54	20.89	19.21	24.52
AACTAT	31.03	32	32.58	19.33	28.42	21.28	21.29	21.55	22.83	0	23.69	0	20.7	20.75	21.2	33.5	0	28.14
AAACTG	18.71	31.8	27.17	19.68	23.55	0	22.25	20.67	22.71	0	31.14	18.67	22.86	0	19.5	20	19	20.4
ATCC	22.75	31.73	48.53	19.81	35.23	22.15	21.6	20.63	27.68	25.31	28.63	23.5	24.53	18.4	21.25	19.79	0	20.39
AACT	28.22	31.67	24.88	19.46	29.31	22.17	21.65	18.5	23.45	20.62	43.06	23.9	18.92	18.5	19.22	20.16	17.92	18.23
ACTAG	18.14	31.29	17.12	18.21	26.18	23.44	26.13	18.99	19.33	16	58.41	17	80.78	19.26	22.1	16.19	16.2	18.38
AAATGT	21.1	31	37.88	20.15	69.46	20.36	19	20.74	26.03	0	44.37	19.67	21.77	21.63	20.41	21.79	19.71	21.16
AATAAC	32.05	30.57	30.08	34.94	29.25	31.97	27.83	20.71	23.56	0	76.71	19.89	22.64	22.89	22.03	34.37	21.34	23.07
AATAGT	38.83	30.07	35.66	24.91	33.27	22	27.27	21.59	22.8	21.6	55.59	0	23.13	21.79	28.09	33.45	21.5	22.99
ACTACC	28.6	29.96	37.69	24	45.37	0	26.03	24.7	21.8	28.16	214.33	21.5	23.64	36.5	23.59	38.25	19.33	24.1
AAATAT	22.09	29.51	33.97	22.16	43.05	24.55	21.1	20.97	25.6	19.67	25.93	24	23.34	26.31	21.44	23	20.33	21.71
AAGTAT	23.53	29.19	40.33	20.33	32.61	18.5	0	21.33	20.75	0	23.9	0	21	41.56	21.75	0	0	21.71
AACAAG	28.68	28.92	43.94	28.22	29.98	0	25.8	22.09	31.25	18.29	56.59	119.88	21.88	0	25	272.92	22	21.65
ATACT	21.04	28.51	20.02	23.35	20.96	25.15	21	19.76	22.35	27.56	29.96	16.86	20.51	37.93	19.46	28.09	15.33	20.43
AGCCT	18.99	28.33	40.08	19.57	47.81	31.95	0	25.2	0	0	16.36	19.3	19.67	23.1	0	18.75	0	38.67
AATG	23.04	28.29	28.42	24.14	23.63	27.72	25.9	19.62	25.81	20.61	29.46	17.52	30.24	23.68	18.15	19.44	18.41	19.04
AACTAC	32.69	27.95	31.67	21.52	36.97	0	23.95	25.68	21.2	20	53.83	20	23.32	22.09	25.29	0	0	24.24
AAAGGG	25.11	27.91	35.63	20.08	33.24	0	22.66	20.18	29.38	23	82	0	24.71	24.33	0	18.2	19.67	24.83
AATCAT	32.13	27.8	39.77	22.63	48.03	25.71	28.73	25.41	22.91	41	63.68	22.75	32.7	22.6	21.22	26.06	21.5	22
AGAGGG	30.52	27	46.22	21.27	50.1	27.17	22.71	24.56	24.46	30.33	0	19	24	22.67	25.33	19.71	0	72.1
AGGGGG	22.4	26.8	27.54	22.4	26.07	19.03	19.93	19.46	20.8	21.44	20.67	24	20.11	42	20.22	20.59	0	20.42
ACTGCT	35.4	26.74	42.21	26.6	43.78	21.27	31.3	27	26.5	22.33	40.25	24	19.88	20	19	21.9	0	21.31
ACTC	34.01	26.38	49.22	34.25	41.25	25.02	19.89	23.42	19.34	24.72	36.06	18.75	18.99	45.36	19.47	18.14	16.05	21.72
AAAGGT	21.1	26.17	44.31	21	26.85	19.24	20.33	22.27	0	0	35.13	18.25	26.33	21.56	0	19	38.3	22.79
AGGCG	19.78	26	24.81	17.89	26.32	22.76	15.2	18.98	24	23.5	0	0	18.59	25.8	16.67	15	0	18.44
AAATTG	19.36	25.75	34.54	20.38	24.43	20.71	24.1	22.07	24.12	20.67	22.04	18.91	22.08	21.35	20.27	19.88	24.07	19.69
ACAG	31.37	25.71	35.85	30.33	28.4	27.66	20.01	24.12	24.08	22.74	23.23	20.03	21.41	20.08	20.14	19.47	19.08	20.67
AAG	42.1	25.51	45.98	22.62	40.65	18.69	22.79	19.24	23.19	24.49	45.46	20.92	25.68	18.7	22.06	30.02	20.74	25.4
AAAT	23.55	25.35	23.67	21.65	26.54	25.96	19.9	22.79	27.31	18.4	23.44	18.63	20.22	20	19.51	31.99	18.46	20.47
AATAT	30.79	25.15	26.85	23.24	33.03	21.52	21.41	17.78	25.72	17.48	20.8	18.76	84.99	18.04	18.04	47.79	18.18	20.89
AT	163.15	25.05	62.95	34.37	113.45	23.19	25.83	19.47	26.71	19.26	25.05	19.91	28.43	24.85	23.22	65.41	24.02	21.55
ATCCC	24.5	25	25.73	18.31	23.75	16.69	16.87	16.99	22.76	17.31	39.09	17	21.2	18.77	17.75	16.37	0	20.62
AAAATT	21.82	24.59	42.46	19.7	22.65	19.54	21.15	20.11	30.16	0	22.46	19.19	22.38	21.48	20.36	22.71	21.53	19.33
AAAAGG	22.64	24.56	37.13	19.44	34.88	21.86	23.87	19.21	23.6	19.57	38.2	19	88.85	0	0	217.5	21.5	33.67
AATTAT	37.74	24.52	39.22	23.13	29.71	33.28	34.88	19.77	21.61	0	26.21	0	21.75	20.85	21.04	24.64	21.4	25.19
AAATAG	37.26	24.5	29	20.71	27.48	18.5	21.8	22.2	25.92	0	34.53	22.33	20.86	21.92	19.82	20.2	0	21
AAGTC	19.89	24	32.94	22.59	36.68	16.23	16.75	18.16	17.25	17.12	47.26	17.33	34.94	16.26	16.09	17.95	17.67	54.32
AAAAAT	21.79	23.99	25.74	20.07	24.76	22.08	21.8	20.76	31.55	18.83	20.67	21.79	26.23	19.55	20.84	22.62	19.69	24.11
AC	50.37	23.98	58.2	30.44	71.64	23.88	21.82	21.55	23.6	22.3	18.83	19.41	22.01	31.4	30.61	27.75	19.94	36.95
ACCCCC	21.6	23.91	24.88	22.19	24.54	18	20.53	18.96	25.75	19.17	18.31	28.33	19	0	20	19.71	0	19.67
AAAATC	23	23.64	26.72	19.22	21.54	21.36	19	23.72	26.58	18.83	46.21	20.53	22.73	22.94	20.45	21	21.31	48.64
ACGAGG	26.17	23.6	36.23	21.08	30.09	0	21.54	26.73	33.79	22.19	23.83	0	22.32	19	24.6	22.31	0	25.31
AATGAT	40.54	23.59	33.58	22.15	30.54	19.61	27.85	24.32	56.67	20.67	67.7	0	25.5	21.62	23.51	18.75	20.25	23.19
AAGCAG	34.38	23.5	40.71	18.63	27.82	18.33	29.33	21.64	36.25	18.67	109.67	21.71	28.2	0	0	20.5	0	20.9
ACACT	25.43	23.38	24.17	16.9	23.76	19.19	18.6	23.87	16	19.88	74.06	17.84	17	22.24	18.55	17.55	0	19.52
AAATTT	21.5	23.37	22.4	25.22	22.7	19.68	22.64	20.7	24.96	0	20.92	20.47	19.84	19.7	19.69	24.31	19.2	19.5
AGG	31.59	23.33	49.85	24.46	38.6	19.39	22.19	20.74	23.11	24.51	22.86	18.76	22.54	18.27	21.53	22.86	19.22	23.99
AAATAC	22.22	23.33	29.57	19.81	30.7	22.5	18.33	22.97	21.64	20.7	42.35	19.33	24.62	19.94	21.3	19.9	21.2	20.38
AAATTC	21.27	23.17	23.8	22.27	23.1	20.83	21.47	23.17	27.61	20.29	27.72	21.06	22.57	23.36	20.1	21.1	20.53	19.19
AATCT	22.58	23.07	17.79	18.98	22.38	19.05	18.33	19.12	19.57	18.5	30.84	19.16	17.48	19.37	16.79	20.26	17.63	18.87
AAGGAG	26.74	23	51.27	24.67	47.32	0	28.4	30.87	31.95	25.67	29.53	19.67	126.32	0	32.5	25	25.89	96.76
AAAAGT	21.04	23	25.58	28.24	26.06	20.58	21.35	18.85	25.22	0	30.69	33.2	21	19.45	21.79	20.15	21.91	36.3
AAAAAG	27.67	22.79	35.79	21.1	35.68	21.48	23.48	20.63	28.54	18.69	25.52	21.8	21.77	22.59	22.38	40.33	22	23.41
AATATT	48.3	22.7	32.67	22.85	28.56	24.29	25.79	22.88	26.56	0	24.06	20.71	24.15	19.5	20.9	25.29	23.71	28.4
AAC	30.99	22.64	28.1	23.61	29.53	19.09	23.42	17.98	23.99	24.65	36.07	20.45	21.97	19.52	27.51	21.37	22.65	20.47
ACCT	26.25	22.5	38.82	24.14	30.86	26.57	23.54	20.97	18.67	24.14	50.74	21.09	25.33	18.35	18.21	18.73	0	20.1
AG	95.86	22.41	88.15	21.95	87.86	20.41	27.38	22.6	20.59	24.04	30.79	20.28	25.07	29.8	29.05	32.85	21.38	36.69
AAACAT	26.29	22.38	35.32	20.82	29.35	21.09	23.66	20.79	24.93	0	60.73	18.33	22.14	19.5	19.54	34.23	19.2	52.47
AAAGAG	28.56	22.38	46.73	21.22	47.13	37.5	29.22	22.41	27.79	21.34	27.05	23.71	120.06	54	22.25	50.78	22.12	30.69
AATT	19.38	22.26	19.45	20.7	21.67	19.99	20.02	19.38	23.49	17.89	22.65	17.86	20.77	19.36	17.68	21.79	18.81	18.33
A	23.89	22.23	25.3	18.97	27.19	16.96	19.12	16.95	22.82	24.1	17.58	19.37	19.77	22.33	19.99	19.96	22.36	29.04
AAAGT	24.96	22.21	22.17	18.17	26.08	17.54	18.41	19.92	19.15	17.05	21.62	16.97	31.2	17.86	18.49	17.42	17.41	17.14
AATC	20.04	22.2	22.52	23.69	24.63	24.16	23.29	17.1	26.18	18.96	26.71	17.92	20.07	18.74	17.55	19.56	16.98	18.55
AATAG	22.32	22.1	19.71	20.72	21.33	21.52	19.17	17.62	19.46	15.33	59.02	22.45	119.62	18.6	18.08	26.16	17.4	21.44
CCG	19.76	22.1	21.94	19.29	21.12	16.29	19.25	20.12	22.57	19.33	0	19.6	16.77	21.66	18.67	19.32	18.33	19.68
AACTG	18.63	21.76	17.79	17.89	18.58	17.52	18.67	17.23	18.63	16.95	31.81	24.54	21.21	16.93	17.25	16.3	15.82	17.36
ACCTG	21.29	21.73	16.78	22.42	17.25	30.39	0	22.27	0	17.92	27.56	18	16.29	16.64	18.46	15.88	0	22.89
AATGT	18.05	21.61	20.26	18.61	23.3	18.41	17.8	17.35	21.58	16.88	23.79	20.68	28.1	19.85	17.77	18.08	16.42	17.26
ACC	30.65	21.57	40.61	22.07	39.74	19.45	21.56	22.55	25.87	23.25	20.26	19.06	21.94	20.37	23.05	20.47	20.38	25.13
AAAAT	18.75	21.34	19.68	17.52	21.43	18.72	19.19	18.3	22.69	16.39	17.77	19.17	18.36	17.61	17.29	19.46	16.6	20.8
AACTTC	20.78	21.33	61.79	19.81	49.61	22.5	0	24.18	35.5	23	28.17	20.5	20.2	19	0	19.5	23.5	20.14
ACG	23.28	21.26	28.35	19.05	25.31	17.44	21.51	19.48	23.9	23.01	24.75	19.08	20.03	20.2	21.45	20.83	17	21.92
ATATAC	29.76	21.22	35.48	29.52	45.37	21.24	22.15	25.77	66.75	0	73.83	21.67	28.05	24.51	26.22	60.69	23.67	35.87
AGCAGG	28.75	21.13	36.92	20.71	41.23	48	27.44	27.81	24.14	38.85	23.79	38.23	24.18	0	0	23.75	0	22.28
AACAGC	23.28	21	42.32	31.94	32.56	21	23.1	25.82	34.21	26.94	30.47	26	25.94	19.6	26.19	37.66	27.12	23.06
ACCTCC	25.65	21	57.76	45	43.51	22.44	24	21.18	28.5	20.22	38.33	0	24.06	19.75	22.75	22.5	21.27	22.32
AAATCT	20.57	21	34.68	22.5	29.46	0	0	21.73	20.7	19.75	43.48	0	23.22	19.08	21.33	21	0	19.78
ACAGC	22.23	20.92	19.24	17.06	22.3	17.77	0	21	23.18	18.17	49.44	24.14	22.43	21.38	17.2	16.49	0	18.18
AAGACG	38.32	20.9	46.81	24.56	40.1	0	21.14	35.75	28.54	27.91	50	21.6	20.8	0	21.8	20	20.67	24.28
AGC	22.79	20.88	27.39	23.29	26.37	18.96	21.59	24.23	26.57	23.32	18.49	19.47	28.48	20.86	23.09	22.49	24.26	20.02
AACAGT	20.79	20.87	35.88	20.25	27.56	22.5	0	21.07	20.43	0	93.41	0	21.14	22.17	18.4	19.5	20	21.35
AAGCT	16.45	20.86	26.34	18.21	38.16	22.32	0	20.38	32.4	17.5	23.31	15.14	21.86	22.37	15.83	17.06	0	19.52
ATC	30.44	20.84	49.12	20.62	39.73	19.37	25.73	21.89	25.87	23.23	52.77	18.87	22.28	20.56	23.95	22.25	21.72	27.05
AAAACT	40.45	20.83	24.49	20.93	38.56	46.93	21.99	19.33	25.22	0	25.85	19.17	26.94	19.25	20.73	20.75	20	20.26
AAGTGT	20.81	20.75	50.57	18.75	46.27	0	22	22.52	0	0	46.13	0	28.17	32.38	18.22	0	0	53.76
ACACG	21.58	20.67	30.7	19.27	26.16	16.8	18.48	19.81	21.14	0	0	17.53	75.87	23.74	18.14	16.75	0	18.97
CCCGG	17.21	20.67	16.25	19.11	18.32	19.17	0	20.14	0	0	0	18.35	17.5	20	16.18	15.73	0	18.3
AAGAGG	26.42	20.62	37.93	24	30.45	18.8	31.45	20.93	31.57	22.75	20.86	19.33	176.47	21	29.88	28.83	24.22	53.98
AATGC	20.4	20.6	21.43	18.08	16.78	16.83	16.75	17.52	17.77	15.93	20.11	17.71	17.76	18.6	17.23	16.51	16.2	17.71
ACCC	19.35	20.51	26.9	20.07	24.08	16.82	17.26	16.46	17.75	18.75	15.57	17.25	17.23	18.52	18.47	17.69	0	18.9
AACC	23.55	20.5	29.76	21.03	24.75	24.25	21.36	19.35	23.96	25.5	37.62	18.27	23	18.47	17.48	19.47	21.23	18.66
AAATT	17.17	20.47	17.41	17.78	22.77	17.72	18.42	18.05	20.89	15.54	18.15	17.02	18.28	17.19	16.78	18.09	16.76	17.17
ACTCT	29	20.43	32.36	17.35	24.96	20.09	16.25	19.65	16.67	17.6	76.61	17.96	29.09	18.82	17.81	15.63	0	16.29
AATTC	18.13	20.38	20.2	19.5	18.61	16.73	17.13	17.04	19.13	15.83	25.11	17.26	19.42	18.24	16.52	17.85	16.69	17.37
ATAGG	24.12	20.14	24.8	21.08	22.49	45.47	18	20.52	17.56	15.86	58.48	20.36	19.5	21.86	15.88	17.91	0	21.52
AATATC	22.92	20.13	33.97	21.94	28.21	19.7	0	22.94	23.39	0	53.07	0	20.38	21.75	20.07	24.43	18.8	21.57
AAGGG	33.13	20	27.61	19.63	25.85	16.61	18.56	18.65	20.37	18.13	23.31	16.64	24.78	16.22	16.14	16.17	16.5	17.65
AAGAG	33.79	19.98	34.37	18.36	37.19	19.37	27.16	19.07	23.38	18.19	27.9	18.03	139.19	17.54	17.23	17.79	20.68	24.99
ATATC	19.35	19.96	24.81	23.41	26.4	19.78	19.86	19.4	19.85	17.12	27.22	20.72	22.61	19.66	17.98	19.4	17.75	17.84
AGAGG	26.64	19.88	31.32	17.89	33.18	16.69	19.85	18.13	23.13	17.91	16.57	17.25	38.51	19.33	16	16.29	15.57	34.63
AACCG	23.35	19.77	24.91	24.09	32.84	22.42	19.42	20.83	26.06	16.43	25.09	18.25	22.04	18.54	18.62	16.92	0	17.45
AAAGAC	26.9	19.75	36.99	21.6	35.04	0	20.44	20.75	32.29	0	46.42	0	168.03	27.75	20.14	0	25	19.57
AAGGC	31.43	19.75	30.33	24.64	31.5	35.6	18.67	21.52	22.6	18.25	21.6	19	43.03	17.25	0	15.57	0	18.91
AAAG	26.84	19.67	27.63	20.75	28.22	25.93	21.07	18.82	21.29	23.05	45.86	20.63	17.73	22.86	18.94	19.3	20.7	19.55
ACGGG	26.39	19.67	26.56	23.14	39.4	16.29	18.6	26.19	24.54	0	23.85	19.9	17.75	19.11	22.69	17.81	0	18.44
AAGG	28.65	19.47	33.27	18.68	27.04	28.69	22.19	20.47	19.12	22.69	28.2	21.5	19.14	18.15	22.24	18.84	18	18.88
AAAGTT	20.17	19.29	31.87	21	29.86	19.27	21.33	20.33	24.38	20.4	31.36	19.33	19.33	19	19.65	26.33	0	21.5
ACCCC	18.83	19.26	20.2	18.03	23.27	15.59	17.46	15.68	19.25	17.3	16.8	21.02	16.17	17.2	17.3	16.79	0	16.8
AGAGC	29.69	19.2	23.1	16.94	27.97	24.25	0	18.62	26.42	19.2	23.43	20.24	27.19	18.44	19.8	16.57	0	21.75
AAAAG	20.01	19.11	24.05	17.52	26.31	17.67	20.84	16.81	21.28	17.27	18.77	18.2	32.84	16.8	17.29	18.86	17.6	22.99
AAGTG	28.31	19.04	21.28	18.73	23.92	18.15	21.67	16.18	18.57	16.2	32.97	20	18.25	19.53	16	15.75	17	17.82
AAACT	20.8	19.03	18	17.13	22.66	24.81	19.67	16.74	17.52	16.5	57.04	17.26	18.14	31.55	17.6	21.07	18.04	17.3
AACTT	23.92	18.83	22.34	15.06	34.7	25.38	16.54	20.02	19.08	16.43	20.36	16.63	17.49	17.45	17.02	20.91	17.89	17.65
AAAAC	19.17	18.82	19.78	17.77	20.58	17.31	18.95	17.25	19.14	16.54	18.45	18.42	26.79	17.19	17.22	17.99	16.47	17.74
AAAAGC	19.91	18.8	31.33	19.63	30.12	72.6	22.22	21.5	21.6	19.67	0	24.91	27.71	0	20.33	21	20	20.67
ACCG	21.09	18.78	26.91	22.78	29.59	17.78	19.8	20.97	21.86	22.85	39.5	19.3	22.54	21.27	20.05	19.53	0	18.1
AATATG	30.49	18.75	28.78	22.93	34.03	21.69	0	22.94	25.12	0	32.22	0	22.87	25.53	20.72	42.93	19.8	20.94
ATCAG	16.48	18.7	16.35	17.55	38.52	22.24	0	18.59	20.86	15.64	41.49	16.63	36.28	16.2	16	16.92	16.17	17.28
AATTAC	23.11	18.69	35.75	18.51	34.05	19.02	0	20.15	21.77	18.09	34.57	18.25	23.65	20.32	18.85	21.6	19	21.33
ATGAC	17.82	18.67	18.41	17.24	21.11	26.65	0	18.93	17.75	15.69	31.16	16.3	117.8	16.84	19.41	17.9	0	17.06
AAACG	17.9	18.64	21.09	16.49	18.7	15.57	18.01	16.67	23.44	16.45	21.35	16.08	19.43	20.11	17.11	16.61	17.5	16.56
AAGC	20.38	18.59	23.15	19.79	21.26	22.04	20.58	19.64	20.86	23.91	30.79	19.29	30.86	26.38	18.14	18.63	18.5	18.03
AGCCC	18.37	18.57	22.71	28.55	17.24	18.6	0	20.12	20.36	17.45	16	21.38	17.63	18.57	15.75	17.19	0	16.59
AACG	22.1	18.48	24.98	19.38	24.18	16.85	20.67	18.42	32.21	24.64	29.08	19.53	19.17	22.37	20.49	20.96	16.6	21.01
AGGC	23.95	18.47	45.49	21.28	40.69	21.68	22.72	25.35	30.86	25.32	31.63	23.39	19.99	16.67	18.63	19.76	0	19.4
CCCG	18.44	18.42	23.44	21.11	21.4	16.33	17.55	17.1	15.89	19.31	0	18.29	16.6	18.47	17.71	17.44	0	16.57
AAATG	17.63	18.42	20.52	20.03	19.11	16.3	17.4	16.65	22.89	16.36	23.8	17	19.05	19.61	16.09	25.38	16.39	16.42
AATAC	21.39	18.32	18.41	21.75	18.41	17.76	17.36	18.41	19.59	18.02	67.3	19.26	56.81	20.79	17.95	20.38	16.42	17.72
AGCC	23.21	18.3	49.79	19.28	20.87	22.03	21.35	21.39	20.75	23.47	40.18	20.25	23.04	69.83	18.21	21.45	15	18.68
AGGG	22.02	18.24	33.82	21.57	32.7	17.27	19	18.24	18.41	19.87	18.47	19.29	18.71	21.96	17.59	18.28	15.75	19.56
AAATC	35.19	18.21	17.29	19.95	17.28	18.86	17.01	19.52	22.15	17.21	37.54	18.06	18.7	22.25	16.96	17.52	16.81	18.43
AATCC	18.43	18.2	20.06	17.68	17.09	30.32	19.33	17.15	18.04	17.09	36.12	16.19	20.06	17.06	17.33	17.1	16.36	17.13
ACTCG	21.08	18.15	24.58	31.03	25.24	15	17.25	17.14	23.19	0	28.55	17	19.59	18.2	17.81	17.18	0	19
ATAC	33.98	18.12	34.23	32.27	28.57	19.45	19.87	26.24	27.02	36.26	27.09	21.83	20.09	22.98	37.06	23.06	21.71	21.75
AAAGTG	24.93	18	31.69	20.63	28.3	0	21.67	20.25	23.45	0	19.4	0	23.1	19.36	19	19.4	20.43	20.21
ATACC	19.88	18	20.11	28.52	20.27	18.88	15	19.11	17.12	30.29	56.64	15.33	25.12	18.8	19.58	17.5	0	18.61
AACAT	27.12	17.96	21.62	24.1	31.84	18.67	19.11	17.34	19.28	16.62	30	19.25	17.45	18.43	16.8	17.53	16.8	17.77
AAACC	29.36	17.94	21.88	17.3	37.88	23.1	17.45	19.04	18.28	16.96	21.8	16.63	20.68	33.48	16.64	17.71	17.94	18.42
AGCCG	22.27	17.75	24.79	17.63	19.95	23.71	0	17.38	28.39	0	0	17.94	32.05	95.22	0	16.5	0	21.75
AACGT	27.12	17.7	21.74	17.63	30.78	29.74	18.03	19.24	18.21	16.33	30	17.3	16.59	21.24	17.92	18.93	0	18.53
AGCT	19.38	17.7	18.21	17.13	18.67	18.6	19.8	18.92	0	21.2	17.15	17.33	65.35	18.74	15.25	16.75	0	17.77
AACAC	27.57	17.5	27.52	17.24	29.38	18.63	18.91	17.35	17.5	16.06	22.96	17.58	123.93	21.53	16.93	17.33	18.38	19.71
C	20.35	17.45	22.82	29.63	20.2	16.22	17.34	103.74	16.53	18.09	17.98	17.17	19.08	16.85	16.5	17.95	0	18.1
AGCG	19.51	17.43	19.18	24.22	19.65	19.23	17.92	17.4	19.42	20.4	0	17.57	18.14	18.05	17	18.41	0	18.11
AAGGT	44.16	17.42	37.1	18.79	28.67	29.71	18.11	18.36	17.67	18.58	26.42	18	20.5	38.52	17.06	17.1	18	19.25
AGGGG	20.2	17.38	24.47	18.79	23.76	16.59	17.83	17.14	19.05	16.58	17.12	17.48	16.29	18.77	16.96	16.89	0	20.17
ACCCG	20.72	17.33	23.53	44.22	27.14	20.64	19.33	19.77	23.2	0	15.89	21.9	17.63	20.43	16.83	16.93	0	24.84
AACGC	23.17	17.33	18.68	18.23	25	19.28	17.94	16.75	17.82	0	41.8	16.29	20.34	16.3	16.2	16.58	0	18.29
AAAC	22.04	17.26	21.62	19.5	20.8	22.08	23.08	17.79	21.78	20.33	21.15	18.81	19.68	18.19	17.54	19.71	17.4	18.37
AAGCC	28.38	17.25	24.02	20.08	24.82	21.54	19.67	20.13	0	16.45	23	17.82	20.38	17.73	16.22	17.39	0	24.79
ATCTC	25.08	17.17	24.26	18.5	24.16	32.52	18.95	17.25	23.78	15.47	36.34	18.57	105.01	20.22	16	16.14	20.67	17.89
AAAGG	28.08	17.08	22.5	16.4	21.97	17.42	21.97	17.43	21.54	16.26	26.76	16.04	19.6	16.59	16.7	16.18	17.33	37.98
AACTC	22.19	17	31.83	15.91	36.34	18.58	0	18.93	18.17	15.71	26.84	16.62	22.97	17.26	16.13	16.42	15.82	17.63
ACTCC	22.22	16.9	27.33	21.54	22.9	21.62	17	18.24	20.16	16.57	50.75	17.83	20.38	17.36	16.33	15.85	0	37.53
AAGAC	25.23	16.73	29.8	23.22	37.54	16.12	17.27	18.65	15	16.38	42.19	15.37	142.58	18.5	15.67	16.74	15.75	17.39
AATCG	15.17	16.67	17.8	17.08	16.23	26.36	18.64	16.95	25.48	15.71	40.47	16.15	22.08	16.72	16.56	16.55	16.25	16.43
AAGAT	21.62	16.61	21.06	19.43	21.03	16.54	20	18.3	17.73	15.88	27.99	21.06	157.58	22.16	17.15	21.37	15.61	19.17
ATAGC	22.24	16.6	18.55	17.96	32.8	23.22	18	20.91	18.5	22.33	42.56	17.67	73.74	21.98	16.77	16.81	0	17.95
ACACC	27.28	16.5	28.68	22.11	29.09	19.14	16.33	18.41	19.05	17.45	18.55	16.5	19.57	19.33	17.97	16.67	0	20.34
AATGG	19.82	16.5	19.29	20.06	17.98	21.45	17.82	16.88	23.33	15.93	21.71	20.03	18.37	17.86	16.57	17.26	15.8	18.72
AACGG	21.48	16.33	23.6	16.52	20.63	17.11	16.17	19.77	22.85	16.75	20.18	17.5	19.28	16.86	15.83	19.11	0	17.81
CG	23.15	16.22	18.2	16.18	18.69	17.71	16.42	16.11	0	0	15.56	16.62	0	18.67	17.03	16.35	0	23.96
ACTGC	17.65	16	17.1	16.33	16.94	16.21	0	16.86	28.14	18.29	32.68	17.17	17.54	17.71	16.52	15.99	0	16.27
ACCTC	21.96	15.67	24.24	19.53	27.93	29.08	18.29	19.07	18.16	16.83	15.29	16	18.4	29.5	16.33	15.75	16.5	19.52
ACGAG	29.97	15.6	25.67	16.55	41.35	20.95	18.67	18.21	24.41	17.17	38.6	17.1	46.13	27.67	19.48	16.53	0	17.99
ACGG	20.62	15.42	30.79	24.98	25.73	25.25	19.94	22.24	21.26	23.58	24.13	20.36	19.88	17.88	18.31	19.08	0	18.79
ATCAC	19.42	15.25	22.57	18.67	20.55	26.94	16.75	16.99	19.05	15.63	50.51	17	37.7	19.53	16.43	16.74	0	18.65
ATACG	17.13	0	27.87	21.44	16.56	22.64	20.82	18	17.97	15.75	39.5	17.9	29.68	19.06	18.39	16.08	15.33	48.3
ACACAG	40.08	0	44.61	30.09	36.39	40.88	0	22.68	0	0	33.75	21.33	23	0	27.56	35.28	0	44.87
ATCACC	27.98	0	44.66	32.8	33.82	20.37	28.74	24.17	23.43	25.56	19.6	0	25.06	24.83	22	22.48	21.88	39.96
ACACGC	34.65	0	54.86	40.31	54.65	19.25	23.61	27.02	0	0	0	18	23.05	56.49	28.49	21.76	0	39.67
ACACTC	38.1	0	60.1	25.14	56.31	19.33	22.57	27.28	21	24	0	0	24.88	24.13	21.36	20.38	0	37.63
ACAGAG	44.9	0	50.69	25.13	51.75	56.58	29.46	25.64	26.38	20.5	39.94	20.5	24.1	27.4	26.71	35.29	0	36.48
AAACAC	29.29	0	39.58	20.84	38.97	32.83	21.59	20.92	21.74	0	46.53	0	147.97	20.2	21	32.6	0	35.23
ATAGAG	24.56	0	47.67	28.17	43.43	26.5	27.38	21.59	28.33	0	46.67	0	33.5	28.23	30	42.18	38.33	32.1
AAATGC	21.67	0	21.22	26.13	26.13	0	0	20.5	24.3	0	36.56	0	22.79	0	20.7	21.75	18	30.64
ATCCTC	26.35	0	43.68	19.67	28.05	0	32.83	20.5	23.5	20.9	39.67	19	29.39	0	0	18.63	22.03	29.81
ACGCGC	21.44	0	30.61	33.79	28.21	0	19.9	21	19.33	0	0	18	0	28.5	18.75	18.33	0	29.38
AACGAC	28.42	0	42.91	36	45.25	0	26.75	18.67	45.1	21.55	49.33	0	24.32	0	22.87	21.2	0	28.37
ATCATG	21.5	0	45.23	21.75	25.01	19.75	0	25.63	0	0	42.85	21.67	21.5	18.4	0	23	19	27.79
ATACAC	29.39	0	49.15	22.39	46.78	20.67	25.8	25.27	30.05	19.43	23.2	20.33	22.73	24.83	22.27	36.11	0	27.23
AAGGAC	23.33	0	38.92	22.4	29.16	0	0	22.31	0	21	38.84	0	28.75	0	0	52.5	0	26.83
AACCAC	24.28	0	30.25	23.13	27.43	19	24.09	25.01	20.33	32.88	26.8	31.67	27	0	34.5	24.6	23.4	26.51
AGAGCG	46.13	0	50.18	18.71	55.24	0	27	22.93	28.2	23	0	20.67	25	20	0	31.71	0	26.48
AACACC	37.28	0	54.98	23.5	43.74	0	22.33	23.78	25.7	24.26	41.08	24.67	23.18	68.75	31	22.33	30.71	26.37
ATCGTC	24.98	0	51.11	21.13	40.84	0	25.11	21.82	27.63	24.29	91.45	27.18	22.7	51.33	20.77	37.1	23.25	25.88
AACAGG	22.94	0	23.38	22	24.33	18.86	0	22.5	0	0	43.6	0	24	19	0	24.8	21.67	21.12
AAAGAT	26.57	0	46.86	19.27	36.61	19.2	25.63	20.54	26.15	0	50.28	18.86	21.4	20.13	18.77	19.5	23.13	21.08
AATGTG	22.42	0	43.85	26	47.3	22	19	18.86	27.08	20.67	30.83	0	28.65	19	19.67	0	19	21.06
AATGAC	99.88	0	46.92	20.43	38.48	0	0	22.38	24.77	0	78.05	25.25	22	24.47	21.25	21.4	18.29	21.02
AATGGG	24.51	0	33.96	28.14	25	22.5	22.75	23.17	27.13	0	34.11	25.4	26.81	21.33	0	20	19.5	20.8
ACAGTG	26.47	0	41.29	19.86	35.4	20.83	0	22.89	0	0	50.73	0	26.67	21.75	0	18.5	0	20.76
AAATGG	21.97	0	32.56	25	39.13	19.67	21.33	22.25	26.18	19.33	71.33	0	22.87	20	19.42	19.29	23.86	20.74
ATACAG	23.43	0	42.59	18.07	64.35	23.2	0	23.69	23.33	0	105.69	0	31.67	20.5	27.4	21	0	20.67
ACTCCC	47.69	0	40.87	30.33	40.69	0	22.17	19.38	21.25	24	0	0	25.08	28.67	21.8	0	0	20.57
AATGTT	21.26	0	50.31	19.43	34.3	18.86	21.25	22.44	33.5	0	41.33	0	21.73	20	18.89	19.38	19	20.54
AAGTAC	22.16	0	27.42	24.14	29.42	18	0	26.13	20.17	0	74.54	0	20	30.29	21.5	19.67	0	20.37
ACAGGT	25.67	0	56.63	26.33	23.71	20.25	0	24.7	0	0	71.42	0	23	25	0	19.8	0	20.32
AACATC	27.22	0	55.01	21.43	54.59	20	22.6	25.45	25.82	25.6	79.92	0	22.9	19.83	21.6	20.14	28.12	20.31
AAAACC	18.88	0	29.04	18.86	26.46	0	19.29	20.5	27.87	20.17	42.19	20.88	24.43	26.67	20.68	20.29	19.33	20.17
AATCAC	22	0	46.19	19	29.77	0	23.67	21.15	0	0	59.09	18.75	26.6	0	18.67	21.4	21.5	20.09
AACTCC	23.29	0	36.4	30.78	47.93	22.55	0	19	20.33	19.33	55.67	0	23.36	20.9	18.67	19.27	0	20.09
ATGC	20.44	0	21.55	20.53	19.81	17.39	17.7	18.41	0	19.67	16.24	18.46	16	16.53	16.92	17.09	0	20.09
ACTGG	22.9	0	18.35	24	17.35	26.68	0	19.69	21.75	17.14	38.25	27.94	18.57	17.59	20.86	16.74	19.4	20.07
AAAATG	25.28	0	42.63	23	39.59	19.71	21.69	23.1	32.04	20.11	30.91	20.53	22.71	22.76	21.05	20.82	21.38	19.94
AATCAG	23.24	0	24.37	22.55	20.89	18.5	0	19.9	22	20.67	59.53	23.67	26.47	0	18.56	21.75	28.33	19.93
AATGTC	20.67	0	44.4	20.6	23.69	19.83	0	19.56	26.17	0	37.13	19.4	19.67	21.3	0	18.6	20.25	19.92
AAACAG	33.73	0	28.89	20.5	28.82	0	20.67	18.29	21	0	64.81	19	24.62	20	18.33	18.9	25	19.71
AAACTC	20.5	0	38.91	21.14	37.06	19.75	0	18.6	22.14	0	41.22	0	35.2	22	18.17	20	22.75	19.13
ACGTC	23.72	0	20.94	16.97	27.12	21.21	18.51	17.05	22.5	15	38.33	18.75	15.17	18.79	17	15.82	16	19.11
AAGCTC	21.2	0	22.76	23.5	36.94	0	26.17	46.33	0	0	54.83	21.32	23.75	0	18.67	0	36.38	19.1
* The arthropods used for analysis were Eriocheir sinensis (Esin), Eulimnadia texana (Etex), Fenneropenaeus chinensis (Fchi), Ixodes scapularis (Isca), Litopenaeus vannamei (Lvan), Parhyale hawaiensis (Phaw), Pediculus_humanus (Phum), Procambarus virginalis (Pvir), Strigamia maritima (Smar), Tigriopus californicus (Tcal), Eurytemora affinis (Eaff), Daphnia pulex (Dpul), Drosophila melanogaster (D…

## Sheet: Table SS4
Table SS4. The density of various SSRs of different arthropods.
SSR	Esin	Etex	Fchi	Isca	Lvan	Phaw	Phum	Pvir	Smar	Tcal	Eaff	Dpul	Dmel	Bmor	Apis	Agam	Turt	Lmig
A	58.18	13.48	140.57	98.56	127.48	12.76	1391.71	1.37	115.53	2.32	4.06	30.52	46.37	52.3	47.45	0.32	0.31	54.36
AC	226.07	4.07	717.82	11.36	664.17	3.52	53.67	21.66	3.28	8.81	0.95	28.45	40.64	5.74	19.42	3.73	1.99	53.84
AAAT	13.01	13.57	22.25	10.33	34.64	7.85	211.64	5.23	36.68	0.81	7.76	5.32	8.93	27.05	18.04	0.25	2.72	25.51
AG	221.46	7.13	528.1	6.98	515.12	1.6	351.72	10.5	10.09	16.21	2.05	32.61	12.11	7.99	3.66	1.61	10.5	22.17
AAT	48.33	113.14	267.44	9.12	158.33	18.28	1360.45	5.2	25.95	3.65	20.01	8.86	10.83	18.99	82.95	0.28	10.17	13.72
AAC	21.35	9.08	24.22	3.2	19.83	1.52	135.67	5.67	4.28	10.78	3.14	17.4	9.77	1.09	2.83	0.36	6.33	10.13
AAAAT	3.62	6.59	4.27	1.82	5.46	1.11	56.25	0.93	16.61	0.55	5.87	6.38	3.37	8.85	15.06	0.09	2.58	6.68
AT	61.7	14.63	874.53	19.98	899.71	17.15	79.01	3.16	12.62	1.27	27.76	3.87	22.31	8	39.19	0.14	0.64	6.68
ATC	16.26	1.64	50.88	2.32	41.54	0.62	178.39	0.83	2.91	11.12	2.5	3.85	5.26	8	1.65	0.38	35.78	4.68
ACAG	19.71	9.03	44.32	0.24	48.74	4.69	1.7	1.89	0.43	1.2	5.47	1.71	1.13	3.58	0.41	0.03	0.13	2.66
AATCT	0.16	0.23	0.17	0.03	0.27	6.15	0.03	0.11	0.21	0.02	0.75	0.1	0.16	0.23	0.27	0	0.21	2.54
AAG	32.68	11.15	40.04	0.68	35.97	1.82	41.29	0.54	1.76	5.49	2.6	36.17	1.49	3.79	1.26	0.49	25.4	2.34
AAGG	35.79	0.71	9.27	0.17	8.78	0.6	7.79	0.94	0.41	1.51	0.89	0.92	0.34	0.14	0.03	0.02	0.29	2.05
AAAG	13.04	0.75	28.44	1.88	41.9	1.36	39.75	0.36	2.45	2.66	2.26	7.24	0.78	1.17	0.3	0.06	2.49	1.98
AAATC	0.18	1.72	0.35	0.5	0.4	0.17	0.98	0.46	0.97	0.47	5.44	2.02	0.81	3.69	0.32	0.01	1.11	1.62
AAAC	7.75	0.7	16.08	2.82	18.92	9.82	129.18	0.42	2.83	1.9	12.75	4.39	3.14	15.42	0.88	0.2	1.23	1.54
AGG	159.78	8.13	82.68	3.12	72.57	0.47	19.54	3.06	1.06	8.17	2.24	3.27	2.81	0.54	0.35	0.1	1.43	1.51
ACC	54.53	2.44	4.96	0.45	7.59	0.59	22.63	3.43	0.98	6.58	0.19	6	2.89	0.45	1.44	0.38	1.34	1.49
ACT	56.7	205.03	21.72	0.63	17	3.07	15.35	1.28	0.33	5.45	0.71	2.96	1.09	1.79	1.3	0.15	0.17	1.29
AGC	3.78	10.2	1.66	0.77	2.4	1.86	4.2	2.41	1.21	1.48	0.23	21.02	21.74	0.12	1.5	1.2	2.21	1.2
ATAC	8.13	0.21	98.79	0.6	108.56	0.42	3.51	1.57	0.51	1.92	1.38	2.55	8.14	3.56	1.84	0.03	0.08	1.17
ACTC	5.65	1.39	16.26	0.31	15.84	0.07	4.89	0.75	0.48	5.44	0.56	0.16	0.81	0.2	0.27	0.02	0.21	1.13
AAAAAT	0.88	0.72	1.08	0.38	1.41	0.08	12.76	0.44	8.58	0.25	1.48	1.25	0.78	1.99	4.07	0.01	0.32	1.09
AAAAG	4.04	2.02	10.24	1.34	13.52	0.35	27.77	0.53	3.09	0.62	1.34	5.9	1.1	0.5	0.4	0.03	3.82	1.04
ACTG	9.24	0.89	1.65	0.14	1.45	0.06	2.88	0.23	0.25	2.81	0.25	0.35	2.01	1.06	0.19	0.02	0.26	1
AAAAC	2.8	0.82	4.2	2.77	5.1	0.21	16.34	0.75	2.78	0.83	1.42	3.97	2.11	1.08	1.09	0.14	1.88	0.98
AATT	0.15	7.46	0.54	0.21	0.56	0.48	32.72	0.21	5.15	0.1	2.22	0.46	0.82	1.1	2.07	0.02	0.64	0.78
AACC	0.38	0.33	0.4	0.16	0.56	0.27	1.72	0.09	0.3	7.19	1.69	0.57	1.49	0.13	0.05	0.04	0.14	0.72
AATC	3.43	0.72	1.14	2	1.16	0.4	22.67	2.07	1.89	0.84	13.04	0.57	0.98	0.62	0.12	0.02	1.07	0.7
AGGG	15.31	0.21	55.34	0.45	69.38	0.08	8.95	2.26	0.15	1.12	0.62	0.44	0.12	0.05	0.05	0.02	0.04	0.63
AAGGG	20.94	0.12	4.48	0.08	4.6	0.01	2.54	0.72	0.17	0.09	0.45	0.07	0.14	0.02	0.01	0.01	0.04	0.59
AAATT	0.28	5.98	0.29	0.25	0.39	0.25	16.04	0.27	5.58	0.07	2.31	1.01	2.3	1.89	5.96	0.04	2.61	0.5
AAATG	0.43	0.27	0.47	0.98	0.49	0.11	2.3	0.11	1.13	0.36	0.79	0.56	1.19	6.63	0.23	0.05	2.16	0.35
AATG	3.45	10.52	2.22	0.96	1.91	0.32	27.06	0.39	1.52	1.66	4.58	0.74	1.05	1.63	0.18	0.02	0.81	0.35
AGAGG	5.71	0.07	12.25	0.1	12.84	0.02	1.64	0.24	0.3	0.18	0.09	0.12	0.22	0.03	0.02	0	0.08	0.31
ATAG	22.21	2.86	109.56	0.39	111.7	0.91	5.69	0.46	10.65	1.21	35.87	0.53	2.52	1.96	0.37	0.01	0.08	0.29
ACG	0.54	0.7	0.78	0.89	1.09	0.07	37.33	0.19	0.67	3.68	0.04	6.46	1.43	0.18	4.67	0.22	0.06	0.28
AAAGG	8.11	0.11	1.56	0.11	1.47	0.06	5.22	0.1	0.41	0.12	0.76	0.13	0.47	0.19	0.02	0.01	0.66	0.26
AATGT	0.16	0.26	0.28	0.1	0.21	0.07	0.23	0.16	0.32	0.04	0.48	0.4	0.42	0.46	0.55	0.01	0.21	0.23
AACCT	13.78	1.13	0.63	0.35	7.09	5.58	0.21	6.96	1.28	2.29	5.67	1.03	0.06	0.97	5.44	0	1.77	0.19
AATAT	2.34	11.58	8.23	0.16	9.83	0.16	1.89	0.35	1.72	0.14	1.71	0.44	3.65	3	35.2	0.01	0.79	0.19
AATAC	0.23	0.28	0.17	0.34	0.19	0.08	0.32	0.19	0.39	0.25	1.11	0.14	1.04	0.42	0.61	0.02	0.21	0.19
AACAC	1.66	0.17	1.82	0.21	1.86	0.05	0.42	0.36	0.27	0.59	0.07	0.2	1.56	0.15	0.1	0.02	0.14	0.19
AATGG	0.36	0.05	0.1	0.07	0.11	0.02	0.25	0.11	0.31	0.23	0.14	0.15	0.85	0.13	0.01	0.01	0.11	0.19
AAGAG	4.69	1.1	10.37	0.05	9.94	0.06	1.97	0.14	0.66	0.23	0.57	0.6	7.86	0.16	0.02	0.01	2.04	0.18
AAGT	0.69	2.14	0.56	0.08	0.38	0.14	0.87	0.25	0.22	0.32	1.18	0.16	0.28	0.42	0.24	0.09	0.04	0.17
AAAAAG	1.52	0.32	3.7	0.34	4.11	0.02	6.65	0.05	1.64	0.07	0.24	1.58	0.13	0.13	0.16	0.01	0.66	0.16
AAAAAC	0.6	0.17	1.88	0.63	1.59	0.01	4.83	0.12	1.03	0.07	0.45	0.58	0.46	0.2	0.28	0.02	0.29	0.15
AAACT	0.21	0.32	0.55	0.08	0.36	0.06	0.73	0.36	0.65	0.05	1.07	0.14	0.55	0.59	0.14	0.02	0.26	0.14
AATTC	0.21	0.24	0.07	0.5	0.08	0.16	0.51	0.18	0.89	0.22	0.81	0.53	0.72	0.5	0.19	0.01	1.7	0.11
AAGAC	0.19	0.09	0.2	0.03	0.24	0.01	0.14	0.04	0.02	0.11	0.29	0.23	1.37	0.1	0.02	0	0.09	0.11
AGCC	1.69	0.08	0.46	0.06	0.36	0.06	0.21	0.44	0.07	1.35	0.03	1.6	1.72	0.05	0.06	0.06	0.08	0.11
AAAGT	0.26	0.23	0.18	0.04	0.15	0.12	0.49	0.1	0.93	0.1	0.45	0.61	0.45	0.32	0.2	0.01	0.3	0.1
AAATTC	0.04	0.05	0.18	0.08	0.15	0.01	0.17	0.23	0.36	0.04	0.12	0.09	0.18	1.58	0.09	0	0.17	0.08
AACT	1.62	2.59	0.17	0.03	0.43	0.46	1.89	0.15	0.16	0.28	0.83	0.16	0.69	0.44	0.13	0.01	0.13	0.08
AAGTG	0.36	0.21	0.24	0.07	0.24	0.04	0.11	0.08	0.27	0.24	0.08	0.04	0.4	0.11	0.01	0.01	0.08	0.08
AAACC	0.45	0.14	0.17	0.06	0.79	0.03	0.38	0.1	0.18	0.99	2.89	0.39	1.13	0.22	0.04	0.02	0.19	0.07
AACAT	0.46	0.2	0.2	0.04	0.38	0.04	0.32	0.14	0.32	0.07	0.23	0.18	0.29	0.22	0.35	0	0.11	0.07
AATGC	0.05	0.04	0.04	0.06	0.03	0.03	0.04	0.02	0.12	0.08	0.44	0.07	0.27	0.12	0.06	0.01	0.06	0.07
AATAG	0.18	0.5	0.21	0.1	0.33	0.08	0.43	0.05	0.28	0.05	1.51	0.28	2.27	0.67	0.12	0	0.06	0.07
AAGC	0.34	0.14	0.84	0.14	0.82	0.63	0.51	0.24	0.12	1.74	0.07	0.11	0.12	0.33	0.01	0.03	0.04	0.07
AAAGC	0.09	0.12	0.13	0.14	0.14	0.03	0.17	0.02	0.16	0.16	0.06	0.1	0.47	0.06	0.16	0.01	0.21	0.06
AACTG	0.27	0.21	0.07	0.16	0.4	0.05	0.03	0.04	0.24	0.11	0.34	0.14	1.14	0.11	0.04	0.01	0.12	0.06
AAGGT	4.47	0.57	0.16	0.02	0.2	0.37	0.08	0.93	0.02	0.06	0.11	0.03	0.08	0.2	0.06	0	0.07	0.06
ACCTC	1.21	0.02	0.15	0.04	0.21	0.04	0.15	0.14	0.11	0.03	0.02	0.02	0.09	0.03	0.02	0	0.04	0.06
ATACT	0.14	1.28	0.28	0.03	0.37	0.04	0.05	0.07	0.1	0.09	0.3	0.29	0.63	0.62	0.85	0	0.03	0.06
AACG	0.42	0.26	0.32	0.05	0.31	3.18	9.17	0.04	0.43	2.63	0.06	1.06	0.32	0.06	0.07	0.04	0.06	0.05
AAATAT	0.25	0.75	1.19	0.02	1.01	0.01	0.66	0.06	0.92	0.02	0.51	0.04	0.44	0.26	0.9	0	0.26	0.04
ATATC	0.06	0.23	0.37	0.05	0.42	0.03	0.06	0.05	0.23	0.09	0.5	0.09	0.46	0.2	0.27	0	0.09	0.04
AAACG	0.06	0.12	0.19	0.06	0.16	0.01	3.02	0.01	0.3	0.12	0.07	0.45	1.23	0.13	0.12	0.02	0.04	0.04
AAGAT	0.14	0.15	0.31	0.04	0.47	0.02	0.06	0.09	0.54	0.04	1.94	0.26	2.26	0.56	0.26	0	0.25	0.03
ATCTC	0.26	0.05	0.36	0.02	0.25	0.01	0.17	0.02	0.23	0.08	0.08	0.07	0.9	0.43	0.01	0	0.3	0.02
AAGTC	0.04	0.05	0.09	0.06	0.09	0.13	0.04	0.02	0.07	0.09	0.11	0.15	0.29	0.08	0.04	0	0.26	0.02
AATCC	0.04	0.04	0.03	0.47	0.02	0.05	0.03	0.02	0.13	0.29	0.47	0.08	0.94	0.11	0.02	0.01	0.12	0.02
ACTAG	0.01	0.43	0.02	0.01	0.01	0.02	0.07	0.02	0.02	0.02	0.31	0.11	0.11	0.16	0.02	0	0.06	0.02
AACTT	0.07	0.33	0.15	0.25	0.09	0.06	0.12	0.06	0.22	0.04	0.25	0.08	0.35	0.17	3.53	0	0.1	0.01
* The arthropods used for analysis were Eriocheir sinensis (Esin), Eulimnadia texana (Etex), Fenneropenaeus chinensis (Fchi), Ixodes scapularis (Isca), Litopenaeus vannamei (Lvan), Parhyale hawaiensis (Phaw), Pediculus_humanus (Phum), Procambarus virginalis (Pvir), Strigamia maritima (Smar), Tigriopus californicus (Tcal), Eurytemora affinis (Eaff), Daphnia pulex (Dpul), Drosophila melanogaster (D…

## Sheet: Table SS5
Table SS5. The relative quantity of metabolites identified in the salinity of 30‰ and 3‰ in the two penaeid shrimp species.
Index	Compounds	Class	Fc30Ha	Fc30Hb	Fc30Hc	Fc3Ha	Fc3Hb	Fc3Hc	Lv30Ha	Lv30Hb	Lv30Hc	Lv3Ha	Lv3Hb	Lv3Hc	mix01	mix02	mix03
MEDN694	2-nonanol	Alcohol	166830	221030	81354	226920	125830	212950	129040	121550	103240	153980	133710	136080	139900	134200	138770
MEDN721	2-Methyl-5-nitroimidazole-1-ethanol	Alcohol	1706.3	15766	8589.7	2141.1	88093	4031.2	24736	95855	53743	6884.3	35816	9918.4	29332	31584	34369
MEDN821	Scyllo inositol	Alcohol	9	9	144620	9	9	9	493000	435460	429060	359780	147790	311260	405020	300730	343310
MEDP681	2,2,2-Trichloroethanol	Alcohol	4416100	2078200	2424500	2010000	2612200	2243500	1875000	2304300	2316000	2037700	1832900	2534500	1960800	2556100	2229700
MEDP701	(E)-2-Octen-1-ol	Alcohol	2115700	778110	1156200	838720	1126900	1772400	1416400	1452400	1194400	1327000	1426600	2324800	660480	982150	999210
MEDP740	Farnesol	Alcohol	1154.1	1314.1	1262	1480	1361.4	933.55	2003.6	1585	1285.8	1731.2	1467.5	1728.1	2029	1644.5	1460.1
MEDP765	3-(Methylthio)-1-propanol	Alcohol	77693	102070	157960	71997	137340	97352	297640	215880	241570	162820	135640	150960	150640	236820	176870
MEDP818	1-PENTADECANOL	Alcohol	1151900	1240200	503370	948290	1038600	1081300	482000	407170	437720	487910	571560	475530	435140	486670	458520
MEDP831	1-Aminopropan-2-ol	Alcohol	15029000	27704000	7233100	19682000	10361000	57498000	1602000	1720200	3020500	4447000	5448400	3831200	2959200	7078100	7699500
MEDP844	FURFURYL ALCOHOL	Alcohol	1049700	1138700	1645600	3493200	3221800	1488200	5614700	8190300	6660300	7136700	8030800	8672500	5932500	5428400	4511500
MEDP716	cis-Citral	Aldehyde	100560	86234	78039	104860	76228	117160	128250	63537	89519	83355	81063	96347	94598	132920	142720
MEDP784	Undecanal	Aldehyde	368540	171470	240910	225280	215560	166660	284400	244260	262500	286080	148190	303710	243490	242660	247050
MEDP789	2-Pentyl-3-phenyl-2-propenal	Aldehyde	165140	117540	127860	130860	127350	116020	126270	122220	126650	139160	153880	137410	131100	127320	135300
MEDP794	Octanal	Aldehyde	2219700	792810	1355000	902280	1149700	1810500	1370300	1183900	1347600	1428900	1524500	2158500	542380	786720	931200
MEDP812	5-METHYLFURFURAL	Aldehyde	155330	159030	159800	162360	172900	227640	132610	152120	148300	312310	143980	250730	48005	62065	60511
MEDP039	Betaine	Alkaloid	364900000	317550000	398280000	303790000	370720000	306360000	404000000	383890000	409030000	310690000	300820000	335420000	357540000	352790000	356040000
MEDP663	3-Methyl-1-butylamine	Amines	9	9	9	9	9	9	9	9	9	9	9	9	2190700	1672100	1539600
MEDP672	Cyclohexylamine	Amines	9	9	12882	9	9	9	10712	31191	8903.1	9	15467	16546	20471	26347	23575
MEDP677	Butylamine	Amines	602840	338840	481210	856040	1170300	703630	771820	483600	463210	1395200	1484100	1350000	333370	589450	577000
MEDP680	Hexylamine	Amines	9	5875.8	20566	9	19907	9	88432	84423	237420	1568000	361750	1011300	227840	213180	212390
MEDP786	Sulfamonomethoxine	Amines	4904.3	1472.5	11240	2879.9	8768.6	3286.4	7162.7	11229	13435	9570	15924	10241	9123.6	10907	6401.3
MEDN004	L-Cystine	Amino Acid metabolomics	77029	656310	656460	894110	1306500	99066	667110	503230	647860	890640	881410	1038100	507850	630340	669100
MEDN005	L-Threonine	Amino Acid metabolomics	3635700	1938600	6212000	2832200	4747900	1577500	3539200	3200200	4307000	5214500	5681600	4626200	4153400	3421700	3590000
MEDN011	L-Glutamic Acid	Amino Acid metabolomics	52272000	35242000	60067000	32173000	53371000	42254000	40156000	35285000	38226000	41092000	37796000	34941000	42116000	39852000	41344000
MEDN012	L-Histidine	Amino Acid metabolomics	5668100	3681300	10978000	5920700	8068200	3292600	7063200	6306800	9181600	10644000	12529000	9081800	7582200	7444800	7482400
MEDN013	L-Isoleucine	Amino Acid metabolomics	278920	243050	694460	359090	531340	162520	385630	541080	478810	648750	662200	678670	617650	495980	435690
MEDN014	L-Leucine	Amino Acid metabolomics	1611300	1045300	2659700	1680600	2433100	1075800	2200400	2106400	2713500	2852500	3395800	2749900	2446400	2096000	2192400
MEDN015	L-Phenylalanine	Amino Acid metabolomics	95887000	68343000	143650000	94550000	121520000	65392000	128920000	125770000	150220000	139350000	168370000	133890000	128090000	123910000	128590000
MEDN017	L-Pyroglutamic Acid	Amino Acid metabolomics	709380	545250	905270	985920	1022400	680830	386010	396560	363420	220200	291180	220850	401470	488540	467720
MEDN018	L-Serine	Amino Acid metabolomics	1540500	1017400	1981500	1470400	1865100	1026100	1328800	1147900	1415400	1902400	2067000	1734900	1541400	1339400	1356700
MEDN028	4-Hydroxy-L-Glutamic Acid	Amino Acid metabolomics	70807	36594	81385	35326	42536	41973	135710	116290	67249	38675	16023	38881	60297	68356	48425
MEDN030	5-Hydroxy-L-Tryptophan	Amino Acid metabolomics	850330	822710	1199400	883480	1182300	532150	864910	804460	1028500	1043400	1591200	1176400	677170	959450	929110
MEDN034	Beta-Alanine	Amino Acid metabolomics	6451.7	8340.8	14085	9320	9574.9	6820.1	12928	11269	17683	15069	23668	14177	17328	10339	14079
MEDN038	Glutathione Oxidized	Amino Acid metabolomics	119490	193320	210760	265490	170410	372160	277150	295320	146290	203460	110090	151320	128300	223950	164890
MEDN039	Glutathione Reducedform	Amino Acid metabolomics	9	9	9	37680	89276	9	9	380400	268110	302070	249220	260170	390060	269480	220470
MEDN041	Hexanoyl Glycine	Amino Acid metabolomics	7487.5	4409.1	10877	1539.8	2233.2	2922.6	5856.5	6464.1	5245.4	3028.4	2052.2	3753.6	5090.8	4191.8	6609.2
MEDN042	L-Asparagine Anhydrous	Amino Acid metabolomics	6461400	3252500	7725800	4135900	5995600	1849600	5650500	5020000	6174800	6453100	7019100	6069400	5621100	5210100	5066700
MEDN043	L-Carnosine	Amino Acid metabolomics	149820	50034	869110	143410	539130	39284	729960	714560	999480	703820	648040	650020	640580	563850	552710
MEDN044	L-Cystathionine	Amino Acid metabolomics	283310	141610	246730	143440	205400	150130	252610	125660	200680	299190	455600	195690	419550	302930	274680
MEDN045	L-Cysteine	Amino Acid metabolomics	159130	239750	170240	73990	41120	46331	146670	196070	195010	79764	232350	171100	212810	204560	208260
MEDN049	L-Saccharopine	Amino Acid metabolomics	1484300	757960	2214900	887870	1742600	272680	3068100	2869800	3093800	4193300	3096900	3669300	2763400	2493400	2571900
MEDN052	N6-Acetyl-L-Lysine	Amino Acid metabolomics	331120	179780	439830	319700	456620	123580	276660	220020	293300	308730	462950	343220	275670	232530	254640
MEDN053	N-Acetylaspartate	Amino Acid metabolomics	23565	17495	234410	24570	72319	8593.9	33611	35957	30948	38455	23556	37833	42108	32035	33931
MEDN055	N-Acetyl-L-Glutamic Acid	Amino Acid metabolomics	111560	83808	183670	174000	164100	127800	242390	100790	137720	70833	181800	133280	222160	171520	209520
MEDN056	N-Acetyl-L-Leucine	Amino Acid metabolomics	63049	102280	73740	194500	47122	320710	105330	39007	75657	21031	58830	39481	131980	115520	118740
MEDN057	N-Acetyl-L-Tyrosine	Amino Acid metabolomics	37745	54742	16266	26680	20224	60953	13569	9915.3	11180	10965	28570	14345	24617	23651	23413
MEDN062	N-Propionylglycine	Amino Acid metabolomics	30930	18079	73004	32541	51110	14800	37462	54118	43500	62384	55708	68939	63615	37352	35350
MEDN065	O-Phospho-L-Serine	Amino Acid metabolomics	552800	798910	525500	1058500	650580	760880	422090	656110	547980	669040	632690	548060	609370	611970	624190
MEDN072	Trans-4-Hydroxy-L-Proline	Amino Acid metabolomics	4478800	2908500	7055900	4582700	6847200	2777500	5877100	5969100	6907200	8032800	8111700	7726200	6105700	5590300	5516100
MEDN198	Citric Acid	Amino Acid metabolomics	16010000	6775700	23080000	11503000	19016000	51123000	25586000	12484000	13973000	11000000	15988000	12091000	28308000	24828000	22198000
MEDN200	L-Malic Acid	Amino Acid metabolomics	3001300	2715900	12517000	3971900	8709000	19226000	17932000	13493000	14581000	12683000	10906000	9336000	18642000	14868000	13747000
MEDN202	A-Ketoglutaric Acid	Amino Acid metabolomics	87374	115600	49060	59797	41534	66962	134890	131570	135930	174820	94797	143650	118000	120650	115300
MEDN206	Citramalic Acid	Amino Acid metabolomics	847610	682500	492910	313350	456200	4713800	1762900	2815400	3129600	1765800	2464300	3359900	6710600	4488300	3649000
MEDN439	N-Acetylthreonine	Amino Acid metabolomics	135380	119000	130040	375320	213700	91485	76456	43885	39181	67327	112190	95372	103510	97759	61164
MEDN460	N8-Acetylspermidine	Amino Acid metabolomics	4134.5	3010.1	33546	5761.4	48104	5730.5	52638	74109	63969	80899	52715	61191	73047	44802	55939
MEDN496	N-Acetylmethionine	Amino Acid metabolomics	134200	68259	668200	185870	208870	78538	982890	1171600	1328400	979210	1805000	1100300	903850	796750	815910
MEDN501	Acetyl Tryptophan	Amino Acid metabolomics	9166.5	8149.8	13216	4062.7	16249	8100.7	71414	54792	67313	57112	88650	67730	78379	53024	50557
MEDN593	D-(+)-Malic acid	Amino Acid metabolomics	6117500	4649800	20376000	5517800	14722000	32659000	29382000	20462000	25124000	16441000	15013000	12391000	28248000	24152000	21397000
MEDN716	DL-Leucine	Amino Acid metabolomics	277060	242190	254940	271160	307200	259480	275960	251180	246660	244010	316820	253710	513550	294190	251690
MEDN720	N-(2-Methylbenzoyl)glycine	Amino Acid metabolomics	4392.5	1865	4850.3	13873	19658	8334.8	10278	13425	14836	9478.5	51454	12807	87986	55309	54186
MEDN818	N-acetyl-beta-alanine	Amino Acid metabolomics	1339800	607670	4509400	2076200	2670100	836980	1919900	2117400	2767300	2608000	3711400	2503000	2277000	2124700	2193400
MEDN822	Cysteine glutathione disulfide	Amino Acid metabolomics	40807	140950	125620	460010	233350	29168	3478200	2340700	1137100	925910	386230	806430	1201500	886970	789350
MEDN823	TRP-GLU	Amino Acid metabolomics	735530	244400	2129700	957760	3196700	328910	3248000	4300300	4130100	2864400	3226200	2890700	3871600	3214600	3011800
MEDN837	N-Methyl-L-Glutamate	Amino Acid metabolomics	51163	52745	83006	32905	84358	27873	36661	49827	50014	26044	32550	36830	51489	46747	61512
MEDN847	L-Tryptophanamide	Amino Acid metabolomics	128790	27901	802970	129230	361230	48883	1242500	1074200	1330500	1014500	973760	911650	907840	759860	730980
MEDP002	D-Homocysteine	Amino Acid metabolomics	232250	962890	195280	9	94816	9	161340	155810	164090	108180	119570	94684	71110	101790	115810
MEDP006	Glycine	Amino Acid metabolomics	491170	441310	637290	591440	535990	819200	757740	538970	364040	710610	464910	523850	299680	380730	422020
MEDP009	L-Tyrosine	Amino Acid metabolomics	423880000	232280000	504920000	383370000	474790000	312870000	534680000	490200000	512180000	495180000	584910000	499520000	516550000	486500000	466580000
MEDP010	L-Arginine	Amino Acid metabolomics	214940000	167820000	314390000	229970000	323370000	224940000	285330000	288630000	307810000	309670000	314940000	292000000	279380000	287210000	277170000
MEDP011	L-Lysine	Amino Acid metabolomics	330410000	280850000	347180000	334320000	350600000	308340000	386030000	375780000	337390000	411550000	423720000	404990000	383780000	364360000	365470000
MEDP012	L-Ornithine	Amino Acid metabolomics	5887800	11533000	1963400	3209200	11565000	5080200	1017700	862790	856190	1886300	1537200	1331000	868870	1950700	2453100
MEDP013	L-Alanine	Amino Acid metabolomics	30136000	20533000	27540000	26913000	38668000	39369000	27746000	23631000	27930000	32499000	47888000	28946000	19303000	24383000	27629000
MEDP014	L-Aspartic Acid	Amino Acid metabolomics	1515100	1469700	3351500	3854500	5236500	1771800	5338500	4729800	5004800	9759100	10633000	8451900	3086500	3186100	3300900
MEDP015	L-Citrulline	Amino Acid metabolomics	2786200	2282500	5652400	6285300	5678200	2963300	5107500	5126600	5815900	6226000	5994800	5659900	4474900	4694800	4348100
MEDP020	L-Methionine	Amino Acid metabolomics	121320000	93149000	112980000	94579000	103030000	95463000	106480000	94742000	103010000	98472000	116590000	99796000	83855000	92105000	100280000
MEDP022	L-Proline	Amino Acid metabolomics	306540000	304430000	271160000	214820000	219340000	237690000	256700000	256770000	240630000	228580000	194970000	241020000	235920000	253090000	265680000
MEDP025	L-Tryptophan	Amino Acid metabolomics	207540000	192990000	216960000	204630000	205800000	199450000	204640000	200350000	200650000	211620000	207400000	209630000	222540000	203550000	207530000
MEDP026	L-Valine	Amino Acid metabolomics	333810000	265450000	322630000	300380000	308680000	281640000	342950000	282180000	323700000	311890000	389120000	310390000	295260000	292720000	335280000
MEDP028	(5-L-Glutamyl)-L-Amino Acid	Amino Acid metabolomics	5514200	3865300	3748500	2596900	1963100	1643800	2817400	1806600	2365600	2195300	1217500	1831600	2443900	2144100	2430700
MEDP032	3-Hydroxy-3-Methylpentane-1,5-Dioic Acid	Amino Acid metabolomics	1099000	949060	1068200	866270	1007200	830600	710140	1044900	713780	671060	1215300	825320	978630	936420	856310
MEDP033	3-Iodo-L-Tyrosine	Amino Acid metabolomics	9	9	70647	17947	64162	9	187020	163810	156550	148660	92535	95221	115290	123300	113130
MEDP034	3-N-Methyl-L-Histidine	Amino Acid metabolomics	257480	312650	293910	233170	259010	245950	424470	287000	416870	351490	267930	291910	269100	265290	243760
MEDP036	5-Oxoproline	Amino Acid metabolomics	56585000	33639000	130190000	71938000	108020000	50232000	86799000	82581000	115910000	90208000	126610000	82836000	81205000	96195000	94635000
MEDP037	Asp-Phe	Amino Acid metabolomics	2978600	801180	18522000	4440500	7627700	1310300	17531000	19689000	22963000	12674000	20152000	15043000	14450000	16287000	17948000
MEDP041	D-Alanyl-D-Alanine	Amino Acid metabolomics	705170	243570	660150	426410	752220	364040	1911200	2343700	1795500	1930700	1254100	1710800	1669300	1174000	1222700
MEDP045	Glycyl-L-Proline	Amino Acid metabolomics	16856	5109	13674	8473	10815	4339.9	69769	128510	77368	33460	60344	48306	47657	47824	51912
MEDP053	L-Dopa	Amino Acid metabolomics	481310	384220	106830	735080	242820	580110	194310	262340	225060	200020	179850	201240	207950	222350	234920
MEDP054	L-Glutamine	Amino Acid metabolomics	323350000	273200000	301750000	321980000	328690000	297070000	370010000	359280000	318280000	397160000	402020000	392980000	367300000	340720000	346100000
MEDP055	L-Homocitrulline	Amino Acid metabolomics	914690	680330	1023300	1155000	1042100	837840	762790	546710	652600	593150	956400	653840	609540	807210	721670
MEDP056	L-Homocystine	Amino Acid metabolomics	1827100	265870	2856200	1523100	2647000	299630	5991600	12157000	6421500	3024100	3033800	3134700	8031800	6704500	6791300
MEDP059	L-Theanine	Amino Acid metabolomics	83742000	58936000	149400000	84858000	148910000	83898000	129610000	129200000	145540000	144980000	148440000	131760000	127990000	129350000	122840000
MEDP060	Methionine Sulfoxide	Amino Acid metabolomics	3859100	4207000	3474700	1933800	2181100	3162400	3538900	3453700	3546600	1945200	2487600	2568800	3819600	3036300	3370800
MEDP061	N,N-Dimethylglycine	Amino Acid metabolomics	13780000	16223000	8176900	17385000	10147000	18182000	5146700	2879800	4087300	8740600	12624000	6746800	4214200	7056400	7580300
MEDP064	N-Acetylcysteine	Amino Acid metabolomics	500240	73888	450310	201150	255630	88965	487980	637860	395720	383920	490210	426000	365620	429820	526580
MEDP067	N-Acetylmannosamine	Amino Acid metabolomics	1083100	1072900	1526600	2874000	918890	2600700	1608600	1608600	1473700	1188100	3205700	1032900	1224300	1398800	1459800
MEDP068	N-Acetylneuraminic Acid	Amino Acid metabolomics	59062	18467	78230	38775	45941	22619	193920	175470	236340	109290	89222	128550	207080	132350	75452
MEDP071	N-Glycyl-L-Leucine	Amino Acid metabolomics	131220000	46895000	199120000	166010000	211090000	67545000	213100000	204520000	202480000	188540000	177850000	187230000	188880000	193660000	192600000
MEDP075	Nα-Acetyl-L-Arginine	Amino Acid metabolomics	2030800	2019300	2129000	2085200	2075300	2031700	1877400	1873800	1780100	1927600	1989700	1782500	2088200	1660300	1778800
MEDP078	Phe-Phe	Amino Acid metabolomics	1138900	335360	9864500	945470	5524900	479490	9123100	11831000	12690000	7788100	14948000	7932800	9767800	9792300	9510000
MEDP079	S-(5-Adenosy)-L-Homocysteine	Amino Acid metabolomics	20495000	5691600	12191000	9772500	6895400	7148600	6284200	6840300	8785500	2880700	363310	1235200	8095400	8364700	7975100
MEDP080	S-Adenosyl-L-Methionine	Amino Acid metabolomics	222210	91649	115620	126110	194350	128470	212590	280230	342170	389680	495310	363590	271670	216220	256890
MEDP082	S-Sulfo-L-Cysteine	Amino Acid metabolomics	151260	219650	112170	67823	43492	54389	121680	154960	68959	79213	82335	116760	167700	144670	141700
MEDP084	Trimethylamine N-Oxide	Amino Acid metabolomics	20851000	38107000	9822800	23053000	13445000	71784000	2239700	2266400	3881200	5491300	6805600	4812600	3875600	9655900	11231000
MEDP086	Urea	Amino Acid metabolomics	984840	3102600	906230	4172500	2368300	7093900	2027100	1455700	1370900	922760	2562100	1500600	806480	1102700	1018800
MEDP087	L-Alanyl-L-Lysine	Amino Acid metabolomics	4647500	2456900	2229700	2970300	1890900	2751600	3890500	4396100	6474900	1735800	1480800	1423600	4374700	3673800	3575800
MEDP147	1-Methylhistidine	Amino Acid metabolomics	3222400	2272200	6062000	1784000	3185100	2916000	5004800	1708900	3101600	1135800	1677900	1607000	2455000	2544700	2678600
MEDP208	Succinic Acid	Amino Acid metabolomics	248400	385690	105290	189880	164810	160650	214950	438140	329040	239840	277360	320650	370800	407280	295100
MEDP373	N-Acetylglycine	Amino Acid metabolomics	432010000	419780000	479430000	411100000	437070000	424620000	466940000	429850000	478310000	389350000	382960000	395650000	448400000	437430000	442190000
MEDP387	H-Homoarg-Oh	Amino Acid metabolomics	2201000	2593900	5815000	1763100	1159400	859440	763530	696210	740260	806590	858340	712670	795340	1154300	1205500
MEDP395	L-Pipecolic Acid	Amino Acid metabolomics	2464700	1485700	3246000	3215900	4588100	3132400	4342700	3647800	3588500	6338000	7455600	5777300	2987400	3829100	3067500
MEDP404	Sarcosine	Amino Acid metabolomics	3151400	3322400	3301000	3198900	3041200	3139400	2572500	2505400	2653800	2424000	2612700	2455500	2820100	2674700	3108800
MEDP405	3-Aminoisobutanoic Acid	Amino Acid metabolomics	488000	670840	359990	650330	496710	836540	119530	123200	206310	184300	180450	76852	194220	294570	313540
MEDP519	L-Norleucine	Amino Acid metabolomics	47000000	38529000	76148000	46482000	61502000	34809000	56561000	59235000	69266000	68690000	88973000	71788000	54660000	56383000	57596000
MEDP664	L- tyrosine methyl ester	Amino Acid metabolomics	5705600	1754100	38589000	8314400	18653000	4039700	31677000	33206000	36715000	20058000	28409000	22027000	21423000	23962000	25095000
MEDP685	Methylcysteine	Amino Acid metabolomics	86994000	65607000	60789000	53662000	64275000	50433000	66895000	51967000	58100000	55530000	84350000	58525000	54840000	52810000	68257000
MEDP849	Nα-Acetyl-L-glutamine	Amino Acid metabolomics	47541000	60696000	155050000	30700000	21251000	32160000	16353000	14539000	14894000	16379000	13955000	14074000	17592000	25142000	33381000
MEDP859	glycylphenylalanine	Amino Acid metabolomics	129870000	48976000	253960000	152960000	249570000	73290000	273120000	255880000	269870000	273430000	252360000	261750000	223060000	224060000	226960000
MEDP860	L-Glutamic acid	Amino Acid metabolomics	34029000	30484000	35470000	42308000	57105000	66868000	38866000	29704000	25804000	53506000	58382000	45217000	33302000	36690000	40951000
MEDP868	N-methylalanine	Amino Acid metabolomics	7632400	9024000	4736400	9835800	5736000	9836800	2703900	1532800	2078500	4862200	5980200	3458600	2973000	4079300	5078200
MEDP876	O-Succinyl-L-Homoserine	Amino Acid metabolomics	89679	21964	120880	38822	77190	47265	193270	160630	188900	56151	130520	57519	149540	146190	160420
MEDP879	N-Methyl-D-Aspartic Acid	Amino Acid metabolomics	164040	231680	468550	242450	270670	320190	383540	249010	427090	131260	180470	261050	141890	287060	254570
MEDP880	N-Alpha-Acetyl-L-Asparagine	Amino Acid metabolomics	2540400	1798600	4632900	2333500	3835500	3334000	4247800	4385000	5519900	3825700	6390400	4244200	4767600	4138900	4835800
MEDN084	Benzoic Acid	Benzene and substituted derivatives	616560	541440	469270	497260	452740	894310	548040	465070	436250	552240	491100	806050	445880	973560	1296200
MEDN086	Terephthalic Acid	Benzene and substituted derivatives	675220	699540	576710	763950	656780	699860	539350	621300	580290	725380	617010	628040	441870	494410	603870
MEDN092	3,4-Dihydroxybenzeneacetic Acid	Benzene and substituted derivatives	873390	1019700	796080	2061400	996500	2466700	667820	962800	819780	599480	623020	468950	933690	1029600	1109700
MEDN096	Phthalic Acid	Benzene and substituted derivatives	135490	115400	199970	152090	179960	104470	181130	185260	218030	212600	289990	198590	183850	174030	174960
MEDN097	P–Hydroxyphenyl Acetic Acid	Benzene and substituted derivatives	2446.2	26382	5353.6	3993.7	8289.2	3272.4	7825.5	3617.5	2425.4	7747.7	7277.6	10192	12679	11028	12454
MEDN410	4-Hydroxybenzaldehyde	Benzene and substituted derivatives	61184	53859	69662	78778	67874	59855	68183	64795	58241	69185	61293	59900	64886	63254	47011
MEDN553	2-Methylbenzoic acid	Benzene and substituted derivatives	4467000	5199700	4002400	9380200	4657200	4105300	1082500	737160	799540	638670	1329900	969840	1837200	2315300	2233500
MEDN554	2-(4-Hydroxyphenyl)ethanol	Benzene and substituted derivatives	29364	55389	30971	9	9	9	75502	95375	76498	118370	66341	126910	265550	200550	205690
MEDN594	m-Coumaric acid	Benzene and substituted derivatives	9	21528	15917	9	9	9	436390	1177600	725970	263660	76789	380190	915440	710410	662780
MEDN670	O-Desmethylnaproxen	Benzene and substituted derivatives	9	9	57567	204880	107330	9	51103	48181	58176	9	60462	41941	56988	121100	85373
MEDN862	Phenylpyruvate	Benzene and substituted derivatives	114270	296630	648710	119130	285110	70042	950090	2913500	3696300	14442000	3600800	12528000	4551800	3546200	3440600
MEDP099	Methyleugenol	Benzene and substituted derivatives	19944	18328	13160	26924	17976	24973	15213	19277	16872	13324	11379	14576	13610	16475	17985
MEDP101	P-Coumaric Acid	Benzene and substituted derivatives	46122000	31274000	32714000	26886000	32631000	27268000	36225000	28820000	30734000	29621000	48170000	30699000	26482000	26399000	37069000
MEDP102	Syringic Acid	Benzene and substituted derivatives	9	9	9	9	9	9	23394	36025	16542	25108	9	23136	40790	23307	36022
MEDP109	(3,4-Dimethoxyphenyl) Acetic Acid	Benzene and substituted derivatives	5555.8	4717.7	4249.7	7514.7	5718.4	4155.8	5016.3	4702	3870.8	4441.1	7480.4	6260	3741.8	4426	4831.5
MEDP112	4-Ethylbenzoic Acid	Benzene and substituted derivatives	98603	88653	86922	74810	74803	72882	335410	172870	157510	262450	202010	206400	309490	245770	245810
MEDP113	4-Hydroxybenzoic Acid	Benzene and substituted derivatives	31083000	35841000	15242000	21010000	21759000	26137000	11450000	11042000	13521000	24942000	14773000	18207000	10823000	14784000	15864000
MEDP370	2-(Formylamino)Benzoic Acid	Benzene and substituted derivatives	201540000	177040000	224900000	196080000	223590000	181260000	218620000	216370000	234900000	235580000	241580000	230050000	238410000	217280000	212910000
MEDP431	Hordenine	Benzene and substituted derivatives	2976400	2183000	4230100	2754600	3915000	2132400	3549700	3680700	4382100	3966100	4439200	3754600	3335000	3379000	3135600
MEDP456	Piperidine	Benzene and substituted derivatives	55869000	40938000	62530000	42671000	56096000	33817000	53033000	45438000	54563000	49460000	69026000	51313000	38199000	45382000	61060000
MEDP507	2-Hydroxycinnamic acid	Benzene and substituted derivatives	162030000	129240000	134970000	118400000	135710000	115140000	147420000	123210000	130200000	130930000	167740000	133850000	125000000	120200000	133490000
MEDP598	2'-Hydroxy-5'-methylacetophenone	Benzene and substituted derivatives	450810	338430	1281400	189300	326750	197160	863970	371660	389910	228960	534970	1152000	644100	510490	565460
MEDP606	2-(3,4-dimethoxyphenyl)ethanamine	Benzene and substituted derivatives	167270000	141380000	142760000	127300000	145440000	129090000	154580000	129140000	140480000	139990000	177200000	134720000	142500000	134070000	143450000
MEDP652	Methyl cinnamate	Benzene and substituted derivatives	114970	125360	133280	117740	117290	113870	117730	97108	80175	110280	95799	77743	94394	111490	124110
MEDP653	Benzylcinnamate	Benzene and substituted derivatives	55163	57419	49053	62101	51838	68187	45516	48810	41260	73472	60984	51722	45200	42132	45937
MEDP654	2-Phenylacetamide	Benzene and substituted derivatives	9	9	317690	101200	432680	9	3902500	2803700	10999000	1739600	1375200	2285100	1774900	1951500	1830300
MEDP660	1,4-Xylene	Benzene and substituted derivatives	81423	92119	87327	69673	126220	71902	85569	96142	94624	101030	122380	119350	110090	137540	151740
MEDP688	Benzophenone	Benzene and substituted derivatives	66941	43945	38449	38435	32171	37292	33587	30049	23659	28586	28453	32102	37900	35605	36768
MEDP697	2,6-Di-tert-butyl-4-methylphenol	Benzene and substituted derivatives	433950	405480	158500	405310	248440	488460	389620	183230	172130	189900	250420	186570	179830	144080	150300
MEDP733	o-Xylene	Benzene and substituted derivatives	62913	77451	119360	72060	107360	71557	133310	74482	73406	97479	117820	114300	125900	75349	62607
MEDP736	1,3-diisopropylbenzene	Benzene and substituted derivatives	165580	144990	126330	138830	122740	173050	136240	95377	109810	129110	115520	104710	120770	144860	132560
MEDP796	Pyrene	Benzene and substituted derivatives	173050	121380	134710	130920	137030	139750	125260	122410	128890	138240	152640	144860	136630	144400	143060
MEDP802	Diclofenac	Benzene and substituted derivatives	28288	34404	31827	39299	40319	25663	42504	36052	40079	11365	9912.9	19905	22494	31555	36035
MEDP836	Dibutyl phthalate	Benzene and substituted derivatives	8374500	4632900	5233400	4463900	4408500	4914600	4229900	4767700	5042100	4452400	4981300	4789600	4043100	5713900	5692900
MEDP845	1-Phenylethanol	Benzene and substituted derivatives	230550000	232210000	199990000	128310000	136850000	182640000	218570000	207170000	216020000	138580000	162170000	177980000	169740000	183650000	184070000
MEDP865	Bisphenol propane	Benzene and substituted derivatives	3700900	4124900	1429700	3530300	3502300	4328600	1985500	1251000	1270000	1544900	2007400	1801600	1826600	1767100	1971200
MEDN748	Methylparaben	Benzoic Acid And Its Derivatives	60896	49730	54881	51060	48547	50319	58528	66635	54654	45412	46253	51072	62873	54073	59377
MEDN105	Taurocholic Acid	Bile Acids	9	9	9	9	3029.7	9	408620	574380	582050	813690	2346500	927870	820510	606670	466640
MEDN109	Hyodeoxycholic Acid	Bile Acids	9	9	9	9	9	9	2601200	9	9	2637000	9	2705800	1804700	2382700	1522900
MEDN112	Glycocholic Acid	Bile Acids	9	9	9	9	9	9	9	9	2353600	9	9	9	559290	445740	427890
MEDN115	Chenodeoxycholic Acid	Bile Acids	9	9	9	9	9	9	252280	420000	576820	272880	424330	313470	527430	468340	398990
MEDP205	L-Carnitine	Camitine	11978000	8772300	6301000	14274000	7381500	14253000	4100300	2450600	2905800	1664300	1582500	873010	2276800	4336900	5037400
MEDP510	Acetyl-L-carnitine	Camitine	42384000	37892000	95215000	31613000	49799000	112270000	84539000	65384000	73174000	40966000	121000000	66639000	54763000	58202000	64703000
MEDP517	Palmitoylcarnitine	Camitine	9	19688	22025	17240	9	11390	350910	790370	1124100	405370	274910	218800	606060	381950	386430
MEDP523	DL-Carnitine	Camitine	29063000	21683000	19411000	40332000	18271000	36721000	11197000	6653500	9399200	4319300	4905900	2135900	7899100	13256000	13500000
MEDP577	Isobutyryl carnitine	Camitine	359100000	217450000	147160000	250580000	91798000	95360000	168200000	147330000	212840000	130760000	195610000	63136000	149990000	173500000	174430000
MEDN120	Dulcitol	Carbohydrate metabolomics	31437	12461	119050	25301	48919	36880	106070	148720	159910	82681	98196	106970	153330	95233	104510
MEDN122	Inositol	Carbohydrate metabolomics	47909	91279	15904	80394	38715	66341	64225	104950	68056	29560	31199	32145	66333	57244	51495
MEDN213	D-Sorbitol	Carbohydrate metabolomics	5616.1	4052	23707	5126.4	5704.8	13311	23479	40774	34750	21582	3031.3	13470	45422	25117	27225
MEDN214	L-Arabitol	Carbohydrate metabolomics	5229.3	11997	30453	18336	3632.1	12683	26969	17817	28233	56612	11351	40180	36259	24416	26037
MEDN220	D-Glucose	Carbohydrate metabolomics	9	9	37893	9	9	32342	97163	119010	96536	87091	57530	75566	86521	63729	67020
MEDN222	D-Melezitose	Carbohydrate metabolomics	16573	6501.2	30866	25158	14257	11250	57159	38368	37200	27509	24195	23317	47772	49557	42739
MEDN226	D-Erythronolactone	Carbohydrate metabolomics	243510	493060	160350	115500	55035	87373	156230	211230	193860	94829	217840	196990	260330	192330	175140
MEDN227	D-Glucose 6-Phosphate	Carbohydrate metabolomics	146880	286700	242970	226070	792750	3382700	589760	831280	861170	456530	801130	736370	857190	716330	624200
MEDN228	D-Arabinose	Carbohydrate metabolomics	364390	314400	1696500	363650	52786	19097	4355600	1769600	4848300	10754000	712240	7155600	3952900	3346600	3214200
MEDN240	L-Gulonic-Γ-Lactone	Carbohydrate metabolomics	63054	59138	164300	73695	92296	31305	117760	130550	141230	87674	59495	79421	142200	128660	76129
MEDN418	Acetaminophen Glucuronide	Carbohydrate metabolomics	74542	111610	88975	69898	9	9	170040	96662	186180	340870	182940	270900	222920	199190	180750
MEDN461	D-Sedoheptuiose 7-Phosphate	Carbohydrate metabolomics	22329	28201	14658	10129	7445	10352	17375	16418	12096	12408	9296.7	9515.3	24822	16306	16510
MEDN463	D-Fructose 6-Phosphate-Disodium Salt	Carbohydrate metabolomics	66768	112630	122140	75004	227130	956430	445710	506670	551810	289970	659690	595750	566220	433850	465560
MEDN485	D-Fructose-1,6-Biphosphate-Trisodium Salt	Carbohydrate metabolomics	48128	34342	85842	23654	17678	246220	49657	41655	47581	19800	27835	22571	43976	50125	52454
MEDN498	Ribulose-5-Phosphate	Carbohydrate metabolomics	1472400	1761400	681580	2030800	5168200	5401600	496110	966380	563710	752750	609600	555370	627570	839300	734160
MEDN502	2-Deoxyribose 1-Phosphate	Carbohydrate metabolomics	197020	499620	519270	287300	635160	3007700	1279500	657560	793120	932370	559120	627740	614130	661830	782440
MEDN506	N-Acetylglucosamine 1-Phosphate	Carbohydrate metabolomics	7774500	11454000	29584000	19967000	13284000	20470000	17170000	16028000	22063000	24606000	45386000	42645000	22701000	16985000	18159000
MEDN531	D-Glucarate	Carbohydrate metabolomics	1641100	913410	1257300	393430	473920	437450	1411100	1517900	1414700	1721500	1039000	1027000	1142700	1051800	865870
MEDN539	3'-Sialyllactose	Carbohydrate metabolomics	14093	9163.1	21075	15949	10031	13666	33366	36789	29210	33079	38423	36037	33633	29394	25598
MEDN555	Hydroxyphenyllactic acid	Carbohydrate metabolomics	597400	733990	83546	516350	169040	827260	33159	29801	59572	19838	43338	19180	217130	217650	236100
MEDN625	Formononetin	Carbohydrate metabolomics	45616	30143	41425	49498	31273	38877	49361	33233	37110	14534	23241	27919	15078	17085	20113
MEDN657	D-Xylulose 5-phosphate	Carbohydrate metabolomics	5340200	5405100	2879200	8412300	13493000	14029000	921070	1398200	865760	892070	1393900	955060	1440500	1955900	1806300
MEDN691	Maltitol	Carbohydrate metabolomics	3801.5	1523.9	61326	10237	22332	4070.8	77156	99875	83972	93088	88047	114170	90521	63180	75812
MEDN733	PHENYL-BETA-D-GLUCOPYRANOSIDE	Carbohydrate metabolomics	224480	217910	218560	278630	308110	231960	253150	218480	236820	217250	180440	238180	235770	232620	190890
MEDN813	Xylose	Carbohydrate metabolomics	356560	354150	1713600	422160	76510	26607	4529700	1813100	4853200	10798000	690840	6945400	3838800	3140900	3169400
MEDP135	Myoinositol	Carbohydrate metabolomics	2690800	2944600	3966500	6167300	6095300	3124700	10789000	19123000	14669000	15832000	17982000	16786000	15794000	14807000	11903000
MEDP217	Dl-Threitol	Carbohydrate metabolomics	69937	61475	53755	40179	40433	40861	67526	72367	51775	40344	63915	65341	41356	54624	53147
MEDP218	D-Mannitol	Carbohydrate metabolomics	136760	135930	109550	80694	114890	81848	132390	160520	122360	88781	98594	104490	125890	114950	76762
MEDP221	Ribitol	Carbohydrate metabolomics	62109000	58431000	57606000	56969000	62571000	63406000	51103000	57979000	54294000	51701000	53591000	57679000	50070000	57068000	50165000
MEDP224	D-Fructose	Carbohydrate metabolomics	17090000	19869000	34905000	39179000	40262000	17473000	67664000	107100000	88006000	93105000	105710000	98698000	99627000	76478000	72578000
MEDP227	D-Mannose	Carbohydrate metabolomics	16742000	18379000	32932000	38478000	42395000	18088000	71398000	104710000	84169000	94974000	109270000	101150000	100530000	76645000	69388000
MEDP229	Lactose	Carbohydrate metabolomics	38265	12387	35811	21865	17821	15788	48789	60334	38819	47652	34499	78129	33198	38614	27295
MEDP230	Maltose	Carbohydrate metabolomics	35531	46152	105010	52627	110560	185090	146510	112960	133640	139930	67969	106820	52040	88495	103440
MEDP232	N-Acetyl-D-Glucosamine	Carbohydrate metabolomics	306760	398630	711780	769220	279090	712710	454380	305050	462930	381340	947360	270570	396850	434070	270270
MEDP233	Raffinose	Carbohydrate metabolomics	9	2698.9	12953	9	9	9	67019	32723	27161	25866	13765	34038	30696	29940	27512
MEDP234	D-Glucono-1,5-Lactone	Carbohydrate metabolomics	428780	391490	452140	334560	408810	379660	287500	272640	350350	324520	325440	381390	383300	226810	377060
MEDP235	D-Glucoronic Acid	Carbohydrate metabolomics	43150	11334	35905	20330	35858	20787	59378	45096	62508	42303	31324	57050	46388	49337	50604
MEDP236	Gluconic Acid	Carbohydrate metabolomics	679620	614110	619380	721650	728650	937730	771990	761970	890470	672290	811950	529200	832280	605990	810770
MEDP416	6-Phosphogluconic Acid Trisodium Salt	Carbohydrate metabolomics	41868000	10180000	9638700	12543000	7564100	11338000	9935400	7394400	8174100	9458100	7348900	7656300	8242900	10473000	11422000
MEDP123	Acetylcholine Chloride	Cholines	9526600	11734000	6040700	10645000	16334000	10135000	3181700	1096700	1743800	1211700	1589300	1181300	2118600	3948100	4595800
MEDP125	Choline	Cholines	1879100	2287500	1174300	2722800	1164300	2009400	668390	339560	570900	831320	655080	514240	637700	938140	1068400
MEDN242	L-Ascorbate	CoOthersEnzyme Factor & vitamin	26687	18114	9	5177.7	13954	9	80104	39975	52210	37994	25043	37212	46743	26197	33561
MEDN244	Orotic Acid	CoOthersEnzyme Factor & vitamin	182040	221770	47775	210890	124410	369950	76716	96604	131780	79771	77074	110510	97755	140090	128030
MEDN245	Pantothenate	CoOthersEnzyme Factor & vitamin	1387900	2694000	1158100	1452800	477510	1083300	2165400	2463300	2389900	2718200	861320	905090	2043400	1839300	1788100
MEDN430	Thiamine Triphosphate	CoOthersEnzyme Factor & vitamin	9025.2	10856	13213	8802.3	10586	12130	6945.2	10706	12544	10682	10077	11927	8321.7	13108	14719
MEDN448	Pyridoxine 5'-Phosphate	CoOthersEnzyme Factor & vitamin	392410	422180	243310	550280	428560	415040	230380	163170	122950	263440	162090	202200	211120	169390	151370
MEDP143	Biotin	CoOthersEnzyme Factor & vitamin	803380	1116900	1423500	622790	775810	536140	1021200	810790	1169300	1045600	1206400	1263700	883270	885510	885120
MEDP240	Pyridoxine	CoOthersEnzyme Factor & vitamin	11874	27755	20870	14812	6035.3	29184	50884	29634	49965	27212	21803	52321	45244	31153	40883
MEDP242	Nicotinamide	CoOthersEnzyme Factor & vitamin	68884	64734	241690	60928	118770	68380	318330	369280	535240	3696400	2126400	3990400	606150	1412600	1609000
MEDP243	4-Oxoretinol	CoOthersEnzyme Factor & vitamin	95376	84612	68634	76759	31293	72690	5486.5	4750.6	12972	18358	8657	12271	19511	32388	30285
MEDP244	All-Trans-13,14-Dihydroretinol	CoOthersEnzyme Factor & vitamin	2947400	2192800	3095200	2240800	2891500	438600	12627000	15899000	16892000	14570000	5156400	11029000	11534000	9375100	8157600
MEDP245	Nicotinamide-N-Oxide	CoOthersEnzyme Factor & vitamin	840510	1109100	355000	637200	553710	722440	248680	256210	363060	663320	421790	475590	274420	445360	427930
MEDP246	Nicotinic Acid	CoOthersEnzyme Factor & vitamin	21474000	13060000	24365000	18435000	12552000	15754000	22856000	23917000	24802000	25118000	15265000	26177000	17600000	21695000	18091000
MEDP249	Pantothenol	CoOthersEnzyme Factor & vitamin	32763	13365	11872	7922.2	4919.4	15169	16271	10833	21880	16710	20530	18262	15033	14869	17672
MEDP250	Riboflavin	CoOthersEnzyme Factor & vitamin	31526000	22041000	32343000	39198000	19695000	24959000	17592000	14093000	20791000	30090000	11860000	30916000	23108000	24210000	24259000
MEDP251	Trigonelline	CoOthersEnzyme Factor & vitamin	299160000	336670000	208260000	276030000	247570000	272350000	173630000	191670000	181130000	283210000	228610000	264230000	175330000	219510000	226200000
MEDP389	Pantetheine	CoOthersEnzyme Factor & vitamin	10146000	6034900	6679400	5984000	5718700	6051100	5235400	5624800	6227900	6726200	6026700	5759100	5512900	6250600	6183900
MEDP394	4-Hydroxyretinoic Acid	CoOthersEnzyme Factor & vitamin	2002800	2297700	1559600	375040	1089500	1676700	162620	167720	238700	410020	181920	384260	1251100	1212100	1216100
MEDP407	Vitamin A	CoOthersEnzyme Factor & vitamin	9	9	9	9	9	9	32356	77214	90492	9	9	9	36002	31057	25111
MEDP514	Thiamine	CoOthersEnzyme Factor & vitamin	35797	63881	61165	32858	18217	13342	44112	33804	83521	79831	63826	69803	59643	56040	58964
MEDP867	Vitamin E	CoOthersEnzyme Factor & vitamin	203800	177980	151040	182060	149260	214740	220870	273090	169430	148330	147450	242690	327960	271670	262210
MEDN673	Isopropyl myristate	Fatty acyls	9	9	9	9	9	9	366640	334080	314510	467740	301790	332640	605640	413260	364620
MEDN682	Octadecanamide	Fatty acyls	48338	41700	10881	65905	23057	52657	11030	11611	14620	13716	10816	11565	10313	12429	13102
MEDN706	Butyl??Acetate	Fatty acyls	67823	39116	37038	114080	52779	83356	37501	67423	44116	85971	73742	109180	66756	45484	50517
MEDN727	Methyl hexadecanoate	Fatty acyls	186590	174820	193410	227070	193870	188760	202810	170150	170760	219280	202620	201040	234620	133520	135670
MEDN732	RICINOLEIC ACID	Fatty acyls	20881	26154	54938	25777	22061	28334	4784300	9091600	3866400	4508900	421630	14535000	9160400	6061600	5245400
MEDN734	Cis-3-Hexenylacetate	Fatty acyls	56379000	76153000	30942000	73724000	42567000	68702000	46798000	44898000	33952000	51469000	45232000	50974000	48026000	42085000	43417000
MEDP656	Isoamyl butyrate	Fatty acyls	11656000	16766000	14711000	13321000	12363000	17124000	13492000	14596000	7532400	9346400	13777000	13451000	13238000	18025000	22474000
MEDP658	Ethyl dodecanoate	Fatty acyls	2959400	3245700	1108200	2737400	2785900	3041000	1433100	1301300	1295000	1535300	1401900	1316800	1452200	1580700	1207700
MEDP659	Propylpropionate	Fatty acyls	1473400	1081100	993980	1388800	1637900	515520	2558900	3161600	2834400	3404400	3962600	3586200	3071600	3255100	2498400
MEDP676	Butyl 3-methylbutanoate	Fatty acyls	4780900	3276100	5913200	13020000	12197000	5032700	23301000	34645000	27220000	32071000	33774000	35281000	41301000	30651000	22509000
MEDP695	Methyl tetradecanoate	Fatty acyls	42774	48778	43058	41480	49055	45606	37972	30471	37892	37117	38524	35148	32622	41398	36953
MEDP710	Hexyl butyrate	Fatty acyls	17103	15691	17658	18186	10096	14276	20245	13233	25986	21127	25047	12421	36322	18217	18390
MEDP777	Diethyl malonate	Fatty acyls	65656	33019	50226	32348	31989	51638	26015	12116	24007	22746	19081	34743	29410	23766	25544
MEDP778	Ethyl butyrate	Fatty acyls	264870	404450	455140	588410	632160	365990	1827800	1740100	1411300	2577100	1235800	1679900	875170	803810	804210
MEDP783	10-UNDECENOIC ACID	Fatty acyls	9683700	10330000	7921400	5223900	5521400	8315500	8999400	9180300	8799900	5243100	6540400	6995200	9478400	8876900	8334700
MEDP814	METHYL VALERATE	Fatty acyls	262530	142780	203950	192750	94049	167440	112310	204160	113850	205510	209180	162920	69720	102470	174390
MEDP817	PROPYL HEXANOATE	Fatty acyls	831400	793580	1105800	2222200	2301300	1103900	3930800	6028900	4650900	5335800	6446900	5963400	5939700	5172800	3735200
MEDP843	ETHYL ISOBUTYRATE	Fatty acyls	353890	9	565120	1399000	1069500	486920	2732500	3254900	1867300	2224500	2354900	3669200	2293400	2106100	1471000
MEDP856	Isobutyl decanoate	Fatty acyls	1744900	2027500	769630	1382000	1533100	1714000	738970	676540	608400	734880	823890	715220	639460	713660	683730
MEDN679	Maltol	Heterocyclic compound	1017.8	9179.3	1522	6078.3	4071	1014.8	8731.6	21902	21372	14262	37431	7644.3	17378	7618.8	18873
MEDN693	2,5-Dimethylfuran	Heterocyclic compound	28587	32869	22951	24864	27816	22151	43564	36756	31660	49251	38217	21258	32684	20789	29970
MEDN719	2-n-Pentylfuran	Heterocyclic compound	887.16	736.76	655.63	763.58	612.94	758.26	635.8	468.36	677.35	670.44	872.94	850.36	2013.1	1936.4	1173
MEDP686	2-Acetylfuran	Heterocyclic compound	20097000	19030000	16584000	13647000	15615000	20318000	23716000	17690000	17419000	15134000	17345000	16633000	13443000	19334000	20193000
MEDP703	Atrazine	Heterocyclic compound	3836.3	1584.1	1505.3	5818.3	1291.1	4953.8	5636.2	6301.9	7105.1	6480.2	4723.2	4704.2	8546.7	7155.7	4251.4
MEDP729	Barbituric acid	Heterocyclic compound	2859800	1116700	1646400	1142300	1411900	2360000	2002500	1789800	1663200	1810000	2248300	3064600	968830	1350300	1463700
MEDP738	carene	Heterocyclic compound	226900	217400	220910	199940	204550	212110	136460	122460	123280	105900	120080	128210	146220	137640	136680
MEDP792	PYRROLIDINE	Heterocyclic compound	11768000	6205900	19887000	11622000	16413000	6845200	11207000	10576000	12592000	12512000	18819000	14485000	9134600	11222000	12682000
MEDP882	Thiamine Monophosphate	Heterocyclic compound	178490	84074	163150	137460	58107	92880	265460	207860	275920	148690	255420	142080	188360	186450	152320
MEDN178	Epinephrine	Hormones	462820	482340	468760	551520	513750	502790	554130	486220	483220	638760	589150	574860	521890	440220	459680
MEDN536	estrone 3-sulfate	Hormones	9	9	9	9	111.39	9	353810	533240	512370	781640	124970	302530	954730	647980	589740
MEDN611	6β-hydroxytestosterone	Hormones	92898	3819.8	4967.6	4756.2	3903.3	4634.4	4692.4	4875.4	4943.9	5578.1	5437.9	6070.3	8491.9	9448	9991.8
MEDP188	Norepinephrine	Hormones	504390	448400	604610	372280	275220	398540	288290	330630	384090	203790	449440	267800	318340	407280	409230
MEDP189	Progesterone	Hormones	9	9	9	9	9	9	4821.9	6281.6	6558.8	3116.8	9	3547.3	6782.6	6991.9	6293.5
MEDP809	MEGESTROL ACETATE	Hormones	18797	18796	15508	11756	13937	7672.5	9045.4	7716.1	9500.5	6998.3	5960.6	9592.4	8880.2	12535	12166
MEDN817	octadecanedioate (C18)	Hydrocarbon derivative	39654	24296	66409	74860	44411	55226	39364	27590	38315	34167	21956	38482	21583	24687	24148
MEDP692	Triethylamine	Hydrocarbon derivative	4603800	2201400	7229800	4175700	5839600	2890900	6286900	5499000	6749800	5082900	8838300	5578500	3545300	4771800	5415200
MEDN260	3-Indolebutyric Acid	Indole And Its Derivatives	36586	25177	33183	17165	18457	23154	35884	15910	24729	27928	22331	31374	25164	23879	23054
MEDN523	Indolelactic acid	Indole And Its Derivatives	18985	17649	14905	29459	11154	87572	9	9	9	9	9	9	8100.6	14274	14988
MEDN656	Indoleacetaldehyde	Indole And Its Derivatives	4643100	4336500	6291700	4793100	6427000	2745000	5622900	5012000	5675100	6555700	7613200	6289000	4553300	5053700	5320300
MEDP272	5-Hydroxyindole-3-Acetic Acid	Indole And Its Derivatives	9	9	9	9	9	9	129640	187220	136800	105630	68184	142190	166910	128900	95243
MEDP275	Indole-3-Acetic Acid	Indole And Its Derivatives	21029000	19513000	29552000	21812000	32798000	13041000	22908000	22391000	26660000	23808000	31807000	28550000	12024000	23867000	23554000
MEDP440	Methoxyindoleacetic Acid	Indole And Its Derivatives	34312000	25001000	67224000	35852000	50736000	25889000	48055000	51961000	63921000	62783000	82288000	63049000	56386000	51091000	50275000
MEDP453	Indole	Indole And Its Derivatives	19469000	16885000	36098000	20498000	26271000	16203000	24289000	25048000	30111000	29984000	40318000	30706000	24124000	23618000	23616000
MEDP529	Indole-3-acetamide	Indole And Its Derivatives	214830	9	204270	9	133240	79424	111950	9	302490	219240	315030	187430	539290	443590	326060
MEDN743	2-Nonanone	Ketones	58443000	78901000	32488000	73591000	44871000	73730000	49276000	46975000	35673000	52877000	47550000	52589000	49503000	43724000	44605000
MEDP707	2-Pentadecanone	Ketones	2082500	2479000	1588000	2005800	1853000	1885300	2778000	2557400	2615500	1760100	2123400	1988500	1496400	1910600	2006500
MEDP760	9-Fluorenone	Ketones	33143	28427	20420	28270	29748	36555	27144	20749	19230	21178	28055	20269	26916	19939	15597
MEDP781	2-Undecanone	Ketones	581240	269940	384810	337930	312730	267910	347530	286810	366610	373600	211460	398070	329280	318710	359670
MEDP799	(-)-Menthone	Ketones	28338000	24735000	30324000	23700000	25488000	28180000	24583000	27868000	23289000	26859000	26881000	29303000	8552800	10515000	8319700
MEDP839	Pulegone	Ketones	217500	215870	138020	139610	160080	153450	140640	132240	168080	154260	141450	160440	111130	140720	204760
MEDP869	3-pentene-2-one	Ketones	58106	83763	67900	75343	80679	59309	68015	56208	49576	66529	57125	65174	49040	44793	68329
MEDN744	delta-Hexalactone	Lactone	22951	24995	25681	27401	29420	31984	28855	27430	29223	24280	27056	26022	29198	25847	21864
MEDN835	D-Glucuronolactone	Lactone	19372	6167.7	95948	14071	75553	8832.4	136670	126030	126330	127830	89959	98240	88163	59153	59328
MEDP820	Gamma-Caprolactone	Lactone	237360	124200	574280	262700	430880	128590	476130	393720	499370	494650	329270	445950	255220	375040	320380
MEDN351	12-Hete	Lipids	23982000	16456000	18357000	19566000	18577000	11913000	9353200	6113600	13288000	13251000	5839200	11062000	8871600	11321000	11711000
MEDN374	9-Hpode	Lipids	9	9	9	9	9	9	171590	147310	103770	78589	7976.5	265700	235770	163380	146390
MEDN845	Cortisol	Lipids	9	9	9	9	9	9	4861.8	8720.8	7783.6	14190	13969	8479.5	10575	8480.4	6747.4
MEDP428	Cholesterol	Lipids	15585000	2225700	2350800	2532100	1209900	1789300	2672400	3194200	3003300	5261500	2833700	5728100	3325600	3584400	3555700
MEDP537	PAF C-16	Lipids	426690000	381000000	352990000	393280000	346510000	394130000	50441000	39390000	56268000	31601000	21876000	21362000	89853000	259850000	281630000
MEDP855	caprate (10:0)	Lipids	21814	20904	26488	17076	19194	25250	24310	26617	27714	30001	28508	28164	23508	27879	22995
MEDP870	ubiquinone	Lipids	6016.9	25200	3042.3	9882.2	557.28	12918	3309.9	4026.2	2808.8	4301.2	309.6	3737.4	3320.4	4035.6	4440.5
MEDP872	Glycerophosphatidylcholine	Lipids	144730000	122840000	60251000	156470000	138280000	138120000	25206000	24687000	26179000	16528000	15776000	13284000	27091000	62005000	69577000
MEDP893	Cortisol 21-Acetate	Lipids	9	9	9	9	9	9	16741	25705	24701	14680	9	17093	25541	17878	17904
MEDP902	Omega-Hydroxydodecanoic Acid	Lipids	2652.6	3136	3654.5	3050.1	3576	3832.6	2434.1	2851.6	2421.7	2110.8	1476.9	1483	3526.6	2763.2	1808.6
MEDP903	Hexadecanol	Lipids	332500	63959	1214700	338450	623310	123120	1277500	1362700	1576100	734880	1307700	1071300	1234700	1046800	955910
MEDP904	Oleate	Lipids	3298100	1872000	8192300	6379900	5405100	4186600	862810	1009800	740260	2678200	131250	1923000	1260700	782010	581480
MEDN378	γ-Linolenic Acid(C18:3N6)	Lipids_Fatty Acids	106980	95020	138910	76348	45606	67370	338610	326030	257610	296970	77085	332190	297190	243450	213430
MEDN379	Tridecanoic Acid	Lipids_Fatty Acids	4125.1	4339.6	5973.7	3835.8	4156.4	3072.2	11065	16113	8163.6	19303	3845.6	27647	11049	10986	8849.5
MEDN380	Palmitoleic Acid (C16:1)	Lipids_Fatty Acids	9441800	8166800	9082200	14181000	8449300	8657400	9451000	8060800	6675500	7952100	2665000	9081100	7126900	7276300	6802600
MEDN381	Hexadecanoic Acid (C16:0)	Lipids_Fatty Acids	15553000	15035000	14917000	19153000	20430000	15566000	17352000	15203000	14944000	14267000	11672000	16227000	15362000	16060000	12973000
MEDN383	Linoleic Acid (C18:2N6C)	Lipids_Fatty Acids	4521800	6779800	6267000	6160300	5749600	6336000	17187000	12765000	11733000	12768000	7671900	14376000	11016000	9806800	8490900
MEDN385	Dodecanoic Acid(C12:0)	Lipids_Fatty Acids	439070	707430	398100	560990	451690	372580	470170	480650	406560	634840	294910	728160	655120	601890	556940
MEDN388	Elaidic Acid (C18:1N9T)	Lipids_Fatty Acids	98106	78838	85962	100390	95992	75687	120140	126080	89551	101170	56103	101050	86658	87622	76230
MEDN394	Cis-11,14-Eicosadienoic Acid (C20:2)	Lipids_Fatty Acids	31837	33162	13772	33942	32317	27104	33781	19841	21701	19605	17468	12496	17760	13667	16188
MEDN395	Cis-11,14,17-Eicosatrienoic Acid (C20:3)	Lipids_Fatty Acids	50908	47117	50109	30500	45494	41491	42582	40987	39228	34756	41814	43163	31087	40720	51861
MEDN399	Arachidic Acid(C20:0)	Lipids_Fatty Acids	9	9	9	13632	9	9	347530	676390	363690	240620	20309	696480	352150	286240	242680
MEDN400	Α-Linolenic Acid(C18:3N3)	Lipids_Fatty Acids	119770	104410	159120	90905	53121	79437	399420	393200	308540	342100	87851	401230	346090	294880	254420
MEDN494	8,15-Dihete	Lipids_Fatty Acids	395390	381460	479920	666370	384440	442560	696820	661560	529240	594450	198440	813810	492450	479960	437250
MEDN563	DL-Benzylsuccinic acid	Lipids_Fatty Acids	1232000	420500	2903700	2137900	1797100	1123300	1172100	709710	1127700	816960	388200	1368500	573210	718800	724160
MEDN588	Glycerol 3-phosphate	Lipids_Fatty Acids	6502200	3073500	4262200	4075500	11826000	23659000	3896100	8434200	6665000	2237800	34310000	3369500	9161300	6336400	5813000
MEDN604	Tetradecanedioic acid	Lipids_Fatty Acids	59919	61344	45208	73254	31719	66120	45860	43477	41973	50199	46962	59594	42707	39830	41628
MEDN658	Hexadecanedioic acid	Lipids_Fatty Acids	88587	67879	99863	81358	88582	62131	213230	412600	197640	178810	71657	478230	216730	200350	195970
MEDP429	Punicic Acid	Lipids_Fatty Acids	662560	748250	1096900	872920	774080	1509500	9681800	7405900	9170100	7626700	5378400	10444000	6386600	5478000	5175800
MEDP495	Lysope 18:2 (2N Isomer)	Lipids_Fatty Acids	145740	142080	68607	114170	150390	87216	253610	153140	131080	30139	36868	46851	134580	128330	110390
MEDP513	Hexadecanamide	Lipids_Fatty Acids	6904500	2336200	8702000	10382000	7544400	6079500	2798300	1331600	599280	2757300	232370	2041100	1860700	1241700	825300
MEDP531	(-)-trans-Caryophyllene	Lipids_Fatty Acids	33909	7384.1	100430	13843	3550.3	9194	60928	20120	14880	12057	62655	114550	50961	47602	50938
MEDP539	Ubiquinone-1	Lipids_Fatty Acids	169320	39291	236150	102140	73681	23741	199530	190730	212890	107250	138990	107520	98748	118710	108450
MEDP561	Farnesene	Lipids_Fatty Acids	36893	10002	23345	18955	17156	13990	181870	481480	142910	354400	12625	755640	303620	170930	179380
MEDP574	Oleamide	Lipids_Fatty Acids	7983600	4576000	19622000	15049000	13161000	10122000	2101900	2505800	1875600	6154000	322030	4372000	3158000	2003600	1489600
MEDP578	alpha-Cadinene	Lipids_Fatty Acids	85147	51730	83444	85664	80444	73875	99896	117550	102850	95246	90924	122410	98584	101330	104580
MEDP579	gamma-Muurolene	Lipids_Fatty Acids	4842000	3539200	9792400	5038700	7153500	3817500	6932000	7380400	9238800	8997300	11887000	9064500	8070000	7358300	7201200
MEDP581	10E,12Z-Octadecadienoic acid	Lipids_Fatty Acids	9	9	9	9	9	9	35378	43700	45441	46935	42792	56533	58809	38262	38357
MEDP585	Stearidonic Acid	Lipids_Fatty Acids	159890	75151	7523.2	32583	97286	79567	20680	12212	21494	45277	27385	51471	21877	33656	33816
MEDP590	p-Mentha-1,3,8-triene	Lipids_Fatty Acids	4492500	2010400	653980	1358600	3061800	2193000	1111600	978230	1103900	2048200	1209700	2563100	1334700	1195800	1191700
MEDP603	Cuminaldehyde	Lipids_Fatty Acids	45576000	34986000	62186000	41683000	58700000	34328000	52240000	54196000	61705000	57989000	63088000	56773000	49321000	52961000	49971000
MEDP618	2-Methylbutyroylcarnitine	Lipids_Fatty Acids	88987000	41370000	34976000	63632000	9342700	14767000	12265000	10121000	24770000	9048300	11434000	3410500	13476000	21322000	23185000
MEDP631	Dimethyl fumarate	Lipids_Fatty Acids	27061000	27940000	21880000	14027000	15013000	20316000	28392000	27207000	26254000	16881000	19739000	22448000	23820000	23750000	20538000
MEDP632	beta-Cubebene	Lipids_Fatty Acids	93281	46714	98892	79924	78789	72139	96813	87934	112130	100510	89860	132360	89225	95897	89177
MEDN352	O-Phosphorylethanolamine	LipidsOthersPhospholipid	836010	514070	536860	660060	1115400	1210800	317190	416520	382860	620050	232510	453430	440290	389360	356310
MEDN356	Lysops 22:6	LipidsOthersPhospholipid	216580	92644	85991	103690	79901	184180	9	9	9	9	9	9	22525	30734	37140
MEDN360	Lysopg 18:1	LipidsOthersPhospholipid	533530	150510	142810	175470	88317	330080	6972.4	7060.7	9612.5	13152	5139.6	7344.3	32211	79951	77440
MEDN362	Lysope 18:1	LipidsOthersPhospholipid	235970000	176030000	197730000	230500000	122320000	230900000	19055000	15799000	18723000	17370000	4763000	12743000	65533000	109390000	116450000
MEDN364	Lysope 18:0	LipidsOthersPhospholipid	79839000	38848000	38345000	82089000	45575000	107880000	3128000	2632700	3122400	3196300	1364100	2456100	15490000	28959000	30223000
MEDN366	Lysope 16:0	LipidsOthersPhospholipid	18010000	15562000	14495000	23653000	21402000	15372000	18287000	11213000	8014300	932830	790470	2597200	8253300	9611200	9546400
MEDN368	Lysope 14:0	LipidsOthersPhospholipid	3079400	1302500	1321600	3325000	477600	680370	91329	39348	35942	48334	13594	63400	152560	330940	372030
MEDN370	Lysopa 18:0	LipidsOthersPhospholipid	940000	236870	275580	363660	151520	541640	9	9	33498	51307	23142	29061	92778	199060	178410
MEDN372	Lysopa 16:0	LipidsOthersPhospholipid	1034100	1413300	615540	1258400	1586500	598590	2663300	1791100	1571400	295160	423220	579570	1551700	1283900	1230100
MEDP336	Lysopc 14:0	LipidsOthersPhospholipid	73542000	109390000	104520000	113130000	88094000	21243000	221600000	197600000	187930000	62296000	29819000	96385000	167410000	153880000	145140000
MEDP338	Lysopc 16:0	LipidsOthersPhospholipid	188400000	188600000	225880000	184800000	172210000	217470000	99564000	91562000	114640000	116910000	49402000	84312000	160460000	184160000	189560000
MEDP340	Lysopc 16:1	LipidsOthersPhospholipid	208890000	211620000	209140000	165600000	210330000	207230000	217920000	198130000	236630000	176710000	143720000	188790000	228670000	213260000	207880000
MEDP344	Lysopc 18:1	LipidsOthersPhospholipid	100940000	94816000	100420000	92833000	99623000	98260000	79881000	85828000	87774000	88625000	103650000	109790000	102660000	94738000	96091000
MEDP346	Lysopc 18:2	LipidsOthersPhospholipid	144840000	197890000	186190000	185410000	149860000	186890000	43902000	42999000	43271000	49272000	49837000	53253000	51101000	46432000	47244000
MEDP350	Lysopc 20:1	LipidsOthersPhospholipid	125730000	193530000	66624000	240490000	266720000	73157000	486160000	423410000	412260000	46277000	113130000	104690000	258530000	256040000	248100000
MEDP352	Lysopc 20:2	LipidsOthersPhospholipid	97660000	178320000	79419000	179350000	181790000	84978000	255540000	265970000	259100000	185040000	233830000	228820000	291090000	257510000	258000000
MEDP494	Lysopc 15:0	LipidsOthersPhospholipid	48590000	79721000	39324000	55120000	101320000	24735000	178590000	162450000	157010000	32154000	31323000	61898000	130070000	100780000	93391000
MEDP498	Lysopc 18:3	LipidsOthersPhospholipid	172610000	124420000	146140000	143650000	113680000	164430000	37641000	30196000	39116000	37541000	14073000	27166000	52813000	92971000	99561000
MEDN139	1-Methylxanthine	Nucleotide metabolomics	13149	68007	77958	10170	37600	84940	19507	14891	31739	20436	9203.8	14346	25664	24774	27029
MEDN140	2,6-Dihydroxypurine	Nucleotide metabolomics	65374000	71783000	68977000	109200000	59721000	56334000	25528000	37512000	24526000	26108000	39762000	38244000	44595000	41961000	39002000
MEDN141	2'-Deoxyuridine	Nucleotide metabolomics	86148	115090	191470	165050	7486.5	1589.5	165610	71526	121960	211960	152220	123890	188910	150400	121970
MEDN143	3'-Aenylic Acid	Nucleotide metabolomics	3796800	7120900	10946000	4975700	18173000	5631000	6391300	9690700	12169000	10031000	9213900	8690500	8076200	9219200	9145900
MEDN145	5'-Deoxy-5'-(Methylthio) Adenosine	Nucleotide metabolomics	10113	7109.6	17686	9684.6	22657	8156.2	16445	30216	30793	17240	13857	13481	13972	15357	16283
MEDN147	5-Methylcytosine	Nucleotide metabolomics	925300	1497500	706410	1301800	857240	1455300	465600	470450	553840	705740	942920	544660	714070	678080	739000
MEDN148	5-Methyluridine	Nucleotide metabolomics	222530	326720	422630	318180	8033.8	4269.2	113510	4528.1	13867	17826	25327	23412	79035	91096	93900
MEDN149	7-Methylxanthine	Nucleotide metabolomics	734180	948960	775850	2193800	1065200	1563000	867790	987330	934030	913030	929190	700960	960820	957620	1017600
MEDN151	Adenine	Nucleotide metabolomics	75711	42017	51950	73623	44517	9391.3	19767	21177	26232	20517	49498	46623	38068	30787	39319
MEDN153	Adenosine 5'-Monophosphate	Nucleotide metabolomics	164480	608610	455370	173770	824360	2289000	378960	341430	441320	215820	431150	69162	181930	536220	499970
MEDN155	Cytidine	Nucleotide metabolomics	100010	90962	205160	123620	365140	49007	135090	143850	117830	217770	99483	244570	162990	144340	136870
MEDN156	Cytidine-5-Monophosphate	Nucleotide metabolomics	208180	459170	733880	9	9	9	1662600	1375000	2370700	2509900	4360800	2030100	1222700	1531900	1426200
MEDN158	Deoxyguanosine	Nucleotide metabolomics	10109000	14883000	15475000	9164300	1105800	261750	31138000	19662000	32608000	66868000	37883000	49078000	44154000	39727000	36907000
MEDN159	Flavin Adenine Dinucleotide	Nucleotide metabolomics	3189300	1987000	4152600	2735500	2942300	1834400	2486000	2384700	2639500	799630	2014200	1126000	1125700	2112900	2247600
MEDN160	Guanosine	Nucleotide metabolomics	39539000	56596000	45879000	23327000	29152000	39014000	45146000	45001000	61966000	56203000	51158000	50702000	46663000	43339000	44059000
MEDN161	Guanosine 3',5'-Cyclic Monophosphate	Nucleotide metabolomics	714890	11907000	6553800	2069100	6551200	2703200	6852600	8567000	8896200	8221600	7172900	6230400	6893400	7684200	8359600
MEDN162	Guanosine Monophosphate	Nucleotide metabolomics	407940	1502500	484530	554420	4425500	3216600	371690	1584100	511540	743750	1469800	460050	646070	956160	979060
MEDN163	Hypoxanthine	Nucleotide metabolomics	19845000	21695000	17262000	39991000	21487000	18312000	5255100	3112700	3424100	3064600	6162700	4283900	7624100	9541700	10005000
MEDN165	Inosine 5'-Monophosphate	Nucleotide metabolomics	230730	2345400	626080	515380	12141000	6883200	369460	801170	527850	462540	2418600	424670	924780	1598800	1837300
MEDN170	Uridine 5’-Diphosphate	Nucleotide metabolomics	11871	9236.5	39387	53161	52771	67891	15777	19791	25442	3073.3	22201	5787.1	7801.5	19655	20106
MEDN173	Uridine 5'-Diphospho-N-Acetylgalactosamine	Nucleotide metabolomics	5171500	2435600	3737100	12403000	6464000	20217000	7424500	7319400	7980200	1858600	8069100	2070700	4238800	4550800	4588400
MEDN431	2-(Dimethylamino)Guanosine	Nucleotide metabolomics	9	9	9	9	9	9	45250	48247	49853	50414	31494	81045	40195	31866	34612
MEDN434	Β-Pseudouridine	Nucleotide metabolomics	757150	492480	402960	563200	354420	732410	496550	327520	293460	554140	286810	431150	294740	409630	484140
MEDN444	Hypoxanthine-9-β-D-Arabinofuranoside	Nucleotide metabolomics	202300000	198430000	179160000	173130000	162390000	214430000	199850000	174840000	233730000	200480000	216880000	188390000	170460000	170020000	187140000
MEDN445	Orotidine	Nucleotide metabolomics	41185	13488	85837	33451	64715	14214	90964	168550	137260	169330	208080	139290	126440	91164	116330
MEDN452	2'-Deoxycytidine-5'-Monophosphate	Nucleotide metabolomics	34249	88435	164600	88435	84930	10512	298750	411950	469340	751100	977260	630630	414990	276350	259780
MEDN533	Xanthosine	Nucleotide metabolomics	4068900	6388700	4133300	11446000	5604200	25651000	1425800	621700	595830	465120	881410	597830	1852700	2611200	2700000
MEDN535	Inosine diphosphate (IDP)	Nucleotide metabolomics	37510	45708	28299	118730	123680	343240	54798	49132	54350	45539	9	9	34490	29882	32849
MEDN537	ADP-ribose	Nucleotide metabolomics	61233	55127	49927	54384	54366	34234	176750	182120	89187	42818	18887	20742	33464	42024	40270
MEDN538	UDP-glucose	Nucleotide metabolomics	2864100	1023400	5836600	11049000	14381000	8231800	5553200	6193000	4352500	180780	3051500	485280	2456900	3118000	2980400
MEDN540	1-Methylguanine	Nucleotide metabolomics	12017	31215	19503	28796	16014	46971	11238	13508	16371	11800	12192	7039.4	12690	12734	18338
MEDN568	2-Methylguanosine	Nucleotide metabolomics	7015.2	95494	38221	14067	14003	31548	35797	103460	111600	140140	51674	90190	100500	78962	74357
MEDN573	GDP-L-fucose	Nucleotide metabolomics	290530	468530	451850	320720	349460	396580	552230	631080	739770	234540	375970	440580	146670	258000	233970
MEDN602	deoxyguanosine 5'-monophosphate (dGMP)	Nucleotide metabolomics	1941100	4534500	838010	2211300	1612600	1938800	827680	888320	1209600	1683800	2609100	1462600	1141700	1228700	1047900
MEDP120	Theobromine	Nucleotide metabolomics	160910	129160	207480	153830	225170	71342	131840	159120	169290	155190	207430	149250	120590	149150	175540
MEDP145	1,7-Dimethylxanthine	Nucleotide metabolomics	29381	20938	32113	20979	43442	14256	26602	22008	37050	29569	44056	28580	21454	31556	26784
MEDP150	2'-Deoxyinosine	Nucleotide metabolomics	5382200	13073000	14843000	11617000	1728400	121120	7472800	18331000	9818200	28933000	13170000	35304000	8692600	23459000	22676000
MEDP151	2-Hydroxy-6-Aminopurine	Nucleotide metabolomics	77728000	93476000	106020000	42607000	61804000	64562000	82928000	90745000	99092000	97694000	81110000	114950000	85977000	92351000	77480000
MEDP154	5,6-Dihydro-5-Methyluracil	Nucleotide metabolomics	18812000	8384400	32838000	17894000	27071000	11751000	21898000	20779000	25002000	23869000	25914000	21665000	17585000	20573000	18802000
MEDP158	8-Hydroxyguanosine	Nucleotide metabolomics	155820	174710	143680	151630	72125	114850	255850	340380	222510	1236400	403310	561330	205250	194140	215200
MEDP160	Adenosine	Nucleotide metabolomics	42647000	83469000	26481000	30395000	14087000	26976000	11000000	14490000	13853000	9786800	9005000	8752200	11408000	16811000	18291000
MEDP165	Cytosine	Nucleotide metabolomics	20447000	25764000	30931000	20567000	46828000	20024000	35798000	22411000	42821000	76258000	34492000	68699000	46393000	48555000	46599000
MEDP171	Inosine	Nucleotide metabolomics	205360000	213840000	244510000	240790000	228990000	223150000	216540000	229040000	215100000	237310000	199750000	256830000	216900000	225620000	196600000
MEDP173	Nicotinic Acid Adenine Dinucleotide	Nucleotide metabolomics	1352600	702640	1085700	814590	625710	480080	639900	331860	199630	43489	960950	49269	298510	326210	454980
MEDP174	Purine	Nucleotide metabolomics	4241600	3405400	5346700	4035900	5290500	3288500	4757300	4555500	5220900	5276400	5698300	5339000	3666400	4087700	3975800
MEDP176	Thymidine	Nucleotide metabolomics	53591	145510	108710	68700	14829	12535	606000	304330	915900	1775500	603860	1204100	1070600	791340	836890
MEDP177	Thymine	Nucleotide metabolomics	34348000	42210000	46077000	44198000	3049000	547940	70110000	37522000	80370000	134230000	40235000	110650000	82383000	81494000	61479000
MEDP178	Uracil	Nucleotide metabolomics	4300500	10440000	4574700	5271200	1558800	9606900	16943000	13080000	13845000	16683000	7595100	15431000	9751400	10444000	10067000
MEDP179	Uridine	Nucleotide metabolomics	4844100	12320000	5175700	6523700	1652100	10524000	19765000	14285000	15330000	18296000	8171800	14324000	15531000	13431000	12506000
MEDP180	Β-Nicotinamide Mononucleotide	Nucleotide metabolomics	171570	174140	170660	122510	236850	407100	116100	121130	70421	15060	1807100	23238	242890	155140	169890
MEDP372	Uridine 5-Monophosphate	Nucleotide metabolomics	186440	453410	254680	208330	525540	539940	621970	1082500	633220	447350	2037200	660610	767420	789580	810900
MEDP374	Cyclic Amp	Nucleotide metabolomics	4544100	29409000	27389000	10709000	29541000	14789000	27758000	23179000	33228000	29057000	33485000	25200000	28094000	35224000	34098000
MEDP375	Deoxyadenosine	Nucleotide metabolomics	7409500	25343000	5392800	4964200	727960	1049700	2609700	1257400	1847000	4175300	1369400	2265200	4027300	3832300	3570300
MEDP378	N6-Succinyl Adenosine	Nucleotide metabolomics	106950000	141630000	82720000	94802000	75995000	118040000	95460000	92290000	85666000	58821000	26517000	22427000	167810000	133780000	120200000
MEDP381	7-Methylguanine	Nucleotide metabolomics	209970000	199160000	208360000	213020000	215210000	209100000	222530000	209930000	227250000	234500000	234170000	229740000	253140000	220250000	222390000
MEDP382	8-Hydroxy-2-Deoxyguanosine	Nucleotide metabolomics	9	3925.4	9	110760	8952.8	9	200700	214650	595430	44400	36562	13743	121820	143450	139980
MEDP403	Deoxycytidine	Nucleotide metabolomics	14448000	15126000	23058000	13204000	953910	503940	23431000	14662000	26584000	52365000	26168000	44692000	48152000	35911000	39583000
MEDP435	6-Methylmercaptopurine	Nucleotide metabolomics	180950000	161740000	209840000	178380000	208170000	165180000	198460000	198210000	216450000	216360000	223070000	211510000	210110000	198920000	192640000
MEDP560	Dihydrouracil	Nucleotide metabolomics	61798	71569	100670	57489	85610	440200	202450	121560	213080	146180	166660	196730	106990	129210	134500
MEDP575	5-amino-1-[3,4-dihydroxy-5-(hydroxymethyl)oxolan-2-yl]imidazole-4-carboxamide	Nucleotide metabolomics	2239300	582290	22423000	203350	111870	123270	8946800	6860700	2473800	149800	713250	531710	1542200	2564500	3073100
MEDP877	Cytidine 5'-Diphosphocholine	Nucleotide metabolomics	309740	198220	332370	895880	1428800	967180	701460	965260	634560	424950	442880	414970	291860	500740	548220
MEDP881	Phosphocholine	Nucleotide metabolomics	27493000	30520000	24779000	14869000	15842000	21582000	27598000	27442000	26543000	16935000	20488000	20891000	26973000	26444000	22799000
MEDP888	2'-Deoxycytidine 5'-Diphosphate	Nucleotide metabolomics	546730	695040	396940	495150	434310	629420	1652900	971210	1016100	1891100	554050	825430	2764900	2287200	2254900
MEDP899	3-Methyladenine	Nucleotide metabolomics	161340	130310	147160	98850	90488	104380	91258	77653	109300	80234	125950	82698	93917	108900	82699
MEDN032	Allantoin	Organic Acid And Its Derivatives	358330	380940	449230	378890	312070	347910	381970	343380	395020	334470	292470	332920	370640	364970	400930
MEDN276	1-Naphthylacetic Acid	Organic Acid And Its Derivatives	74878	51291	20400	57266	115790	86976	13988	11008	5635.1	15253	10558	6337.5	5756.1	5310.8	6094
MEDN278	2,6-Diaminooimelic Acid	Organic Acid And Its Derivatives	117200	112650	587590	78425	215180	70589	491570	439050	399090	524540	252650	500210	390550	314330	319870
MEDN279	2-Aminoethanesulfinic Acid	Organic Acid And Its Derivatives	3624500	228410	3183800	190980	253790	134160	793560	772630	296210	48494	37327	161590	697150	650340	707240
MEDN280	2-Aminoethanesulfonic Acid	Organic Acid And Its Derivatives	204980000	260030000	189360000	275860000	222440000	292420000	167060000	156390000	153900000	221930000	244750000	191790000	194000000	182420000	193870000
MEDN283	2-Hydroxybutanoic Acid	Organic Acid And Its Derivatives	447510	152410	345390	178870	243480	554950	265540	256070	381930	282870	371360	143340	480050	363650	367760
MEDN284	2-Hydroxyisocaproic Acid	Organic Acid And Its Derivatives	1112800	1720300	381420	3597100	472080	6067500	115190	209500	345780	85001	255260	101170	736150	952760	988980
MEDN285	2-Methylsuccinic Acid	Organic Acid And Its Derivatives	117140	79536	88358	115120	62003	107370	168850	132360	182560	166170	165460	134240	144270	143000	123690
MEDN287	3,5-Dimethoxy-4-Hydroxycinnamic Acid	Organic Acid And Its Derivatives	9	9	9	9	9	9	34889	38252	17505	48082	5451.5	49039	17380	16983	16080
MEDN290	3-Hydroxy-3-Methyl Butyric Acid	Organic Acid And Its Derivatives	102970	251810	43003	166630	45883	110480	20659	15091	13267	5702.2	25258	30481	33511	35039	44443
MEDN292	3-Hydroxybutyrate	Organic Acid And Its Derivatives	71144	36041	82784	127830	40471	71972	49254	60822	62894	68999	183430	78834	88517	60805	71326
MEDN300	Azelaic Acid	Organic Acid And Its Derivatives	5387600	2300700	4047400	3606800	3170800	2392800	3810200	3361100	4268600	4334900	2760100	4657800	3652700	3522800	3750400
MEDN305	Creatine	Organic Acid And Its Derivatives	70137	31568	616090	44494	170250	17420	70615	68639	70009	86192	78217	69993	87149	92397	86139
MEDN314	Glutaric Acid	Organic Acid And Its Derivatives	109570	89968	108030	106570	49899	107550	159400	138070	154390	185880	158940	143140	153000	124580	137180
MEDN316	Guanidinoethyl Sulfonate	Organic Acid And Its Derivatives	584750	595890	792920	996310	393400	1163100	245690	212140	272120	297700	609890	233760	335410	385210	416000
MEDN321	Kinic Acid	Organic Acid And Its Derivatives	1492700	701670	2289500	1198200	1907100	5157400	2683200	1228100	1389600	1045200	1639900	1340500	2126700	2599000	2133600
MEDN324	L-3-Phenyllactic Acid	Organic Acid And Its Derivatives	18020	21455	8852.4	31503	14665	73128	12872	10100	15080	12458	23048	21642	39214	29027	30898
MEDN325	L-Lactic Acid	Organic Acid And Its Derivatives	77326	65371	98278	89010	114010	132070	172740	301070	349060	132060	183670	135030	575130	304740	325150
MEDN326	L-Tartaric Acid	Organic Acid And Its Derivatives	14223	11206	86076	14550	8182.6	73036	158740	106790	199340	405130	16120	215790	159430	147590	174420
MEDN328	L-Homoserine	Organic Acid And Its Derivatives	359540	221800	560950	314710	508520	166750	347360	307150	422930	487250	604300	454850	423850	363720	366340
MEDN333	Malonicacid	Organic Acid And Its Derivatives	101500	63441	78663	101860	51852	50867	53277	72810	77110	69717	206870	114300	77609	74998	65059
MEDN334	Mandelic Acid	Organic Acid And Its Derivatives	5122.1	47427	13392	9912.6	15364	4722.7	8356.3	7456.5	11024	14242	12152	18483	21578	20705	22190
MEDN335	Methylmalonic Acid	Organic Acid And Its Derivatives	23735000	26803000	10590000	12829000	16993000	11228000	33440000	47408000	61105000	39822000	53571000	44142000	75005000	51145000	51245000
MEDN338	Phenyllactate (Pla)	Organic Acid And Its Derivatives	8811.2	14520	5438.2	19537	10431	50336	7618.8	8798.7	11029	10346	18235	16716	27298	20985	19756
MEDN339	Phenylpyruvic Acid	Organic Acid And Its Derivatives	64154	147410	337540	47242	131070	28316	425460	1418200	1759300	6915900	1675200	6049400	2178000	1700300	1624000
MEDN343	Shikimic Acid	Organic Acid And Its Derivatives	1316200	502010	97828	57669	89026	215440	197160	67508	142240	360640	219780	281600	234370	270990	266120
MEDN344	Subericacid	Organic Acid And Its Derivatives	78662	60750	62907	63368	51262	51004	78390	83710	81065	101850	71664	86351	74538	74089	73386
MEDN416	Ureidoisobutyric Acid	Organic Acid And Its Derivatives	33306	31999	7330.5	352550	7055.8	40709	9	34596	27385	11365	3207.8	8245.2	20546	28172	30371
MEDN417	(Rs)-Mevalonic Acid	Organic Acid And Its Derivatives	24922	20890	32237	53188	27477	17388	40614	24965	14623	23302	17616	28524	47483	29379	35287
MEDN432	5-Hydroxyhexanoic Acid	Organic Acid And Its Derivatives	18252	20473	26534	16944	19376	33591	21519	16256	20932	30222	25305	29014	18335	16063	19313
MEDN469	Citraconic Acid	Organic Acid And Its Derivatives	142480	114000	80276	59333	85848	784520	294570	432410	463760	279760	375360	539490	1086100	732720	558890
MEDN470	Oxoadipic Acid	Organic Acid And Its Derivatives	190420	173430	202940	100010	325230	177410	390150	170690	187650	492450	176630	148410	98385	121450	128580
MEDN478	Aminomalonic Acid	Organic Acid And Its Derivatives	900140	1006000	373900	455710	626800	410850	1266400	1761500	2400400	1338700	1970300	1591300	2787300	1903600	1825500
MEDN493	4-Methoxycinnamic Acid	Organic Acid And Its Derivatives	9	9	9	9	9	9	12753	39172	24044	14910	8430.1	15399	22850	18423	18724
MEDN499	Argininosuccinic acid	Organic Acid And Its Derivatives	159780	174890	78801	133460	241830	492240	62082	95428	77265	26690	98597	60189	54618	105010	95197
MEDN530	Pimelic acid	Organic Acid And Its Derivatives	67565	43057	38324	38831	39919	50284	73992	68772	68735	116950	59774	72109	66445	57272	69055
MEDN551	Indoleacrylic acid	Organic Acid And Its Derivatives	9	9	9	9	9	9	42783	35567	9	9	165330	46196	2923000	1662600	1471700
MEDN561	N-Acetylaspartylglutamic acid	Organic Acid And Its Derivatives	31850	44761	165120	11402	59470	2050.2	98826	184590	120640	128670	239840	159340	174390	125350	114860
MEDN569	DL-o-Tyrosine	Organic Acid And Its Derivatives	19589000	12865000	46351000	23651000	27641000	6387100	29884000	42506000	35225000	41674000	52867000	42037000	41023000	28677000	27002000
MEDN579	N-lactoyl-phenylalanine	Organic Acid And Its Derivatives	110720	102290	98204	29020	86302	83370	207920	471180	855370	196920	766400	274350	1049200	742370	695480
MEDN587	N-Acetylvaline	Organic Acid And Its Derivatives	9	9	9	9	9	9	22145	54023	41807	17549	19615	9	43787	21461	21862
MEDN615	Carbamoyl phosphate	Organic Acid And Its Derivatives	1473200	796370	660610	904900	1158800	1284600	470790	521270	495090	653650	376950	542250	571080	529660	476750
MEDN616	O-Acetyl-L-serine	Organic Acid And Its Derivatives	412100	549340	469390	780710	450100	627020	388760	566180	433960	717360	376290	637310	461160	529000	599810
MEDN636	Ginkgoic acid	Organic Acid And Its Derivatives	493590	91509	4214300	347370	1464100	27185	3044100	3320000	3382500	2865800	3575600	3220600	2276100	1926500	1891500
MEDN651	Succinic anhydride	Organic Acid And Its Derivatives	55107000	51598000	10663000	10701000	8867800	28402000	12715000	4636900	3405100	2341100	2852900	5009300	9069800	12998000	14424000
MEDN659	Pyrophosphate	Organic Acid And Its Derivatives	477960	279300	217730	939020	769470	772350	306000	130290	113000	299340	108970	220080	84865	136060	174190
MEDN662	Gamma-Glu-Leu	Organic Acid And Its Derivatives	27978000	16677000	63371000	23752000	25699000	5409400	18654000	17692000	22055000	20452000	20764000	28467000	22099000	21724000	22837000
MEDN820	3-Hydroxyglutaric acid	Organic Acid And Its Derivatives	397920	330670	258910	129190	200860	1771400	752740	1421000	1426500	777630	962400	1549000	3344400	2069000	1631000
MEDN827	N-acetylornithine	Organic Acid And Its Derivatives	36940000	24122000	48379000	44736000	58129000	41507000	54548000	51154000	58307000	69754000	61077000	57534000	51405000	44740000	48368000
MEDN841	3-Ureidopropionate	Organic Acid And Its Derivatives	41760	39737	54603	411670	29763	673260	56830	176250	90077	60875	72274	53256	128930	140460	124200
MEDN854	Mono-Methyl Glutarate	Organic Acid And Its Derivatives	29346	22758	11673	25200	24415	36971	28566	24761	13969	17296	26984	33269	29307	17727	16878
MEDP069	N-Acetylputrescine	Organic Acid And Its Derivatives	610240	626740	461790	518630	627560	633930	489520	515540	512580	417800	439880	409340	103560	46566	53060
MEDP281	1,3-Diaminopropane	Organic Acid And Its Derivatives	174840	122720	182280	332470	159920	174340	224990	533830	864130	492320	183270	232220	687370	707090	617220
MEDP282	1,3-Dimethyluric Acid	Organic Acid And Its Derivatives	9	9	9	9	9	9	68885	118830	119250	213550	194240	136490	77577	77305	85408
MEDP296	4-Guanidinobutyric Acid	Organic Acid And Its Derivatives	126890000	134250000	104380000	120270000	137060000	121820000	52932000	14086000	30379000	21045000	31058000	20880000	42730000	76933000	81871000
MEDP297	5-Aminovaleric Acid	Organic Acid And Its Derivatives	106020	144300	107220	27857	7243.5	17360	162250	161820	126760	50150	40673	24559	128340	84792	134920
MEDP298	6-Aminocaproic Acid	Organic Acid And Its Derivatives	180370000	157310000	206170000	178500000	191680000	139260000	201350000	158300000	203920000	198190000	222620000	194950000	167240000	179570000	229100000
MEDP299	7-Methyluric Acid	Organic Acid And Its Derivatives	336990	332070	282590	294570	344820	347680	255960	293120	297840	319730	318250	298970	324550	373590	408710
MEDP300	Adipic Acid	Organic Acid And Its Derivatives	2594000	1592500	3279300	2044200	3333900	2480100	8124300	8033200	7259800	7154200	7256200	7418900	4727100	4572500	4868800
MEDP303	Chlorogenic Acid	Organic Acid And Its Derivatives	31279	163600	9	45363	266060	165940	4064.7	6315.1	15413	5025.3	9	2246.8	10439	4834.6	5075.4
MEDP305	Creatinine	Organic Acid And Its Derivatives	605990	210520	378960	49250	48209	220140	753880	593850	775530	156150	448230	201160	479160	437780	433170
MEDP307	Dl-2-Aminooctanoic Acid	Organic Acid And Its Derivatives	9	9	9	9	9	9	33494	35830	36203	10076	7213.5	25378	42579	37288	28412
MEDP308	Dodecanedioic Aicd	Organic Acid And Its Derivatives	30590	21305	15478	17879	18512	17280	15892	8213.5	10341	11411	10377	10314	9264.9	10997	10199
MEDP310	D-Pipecolinic Acid	Organic Acid And Its Derivatives	56665000	33759000	116220000	70250000	106070000	48000000	91606000	88222000	105390000	96306000	114320000	88029000	78483000	87164000	87905000
MEDP313	Guanidineacetic Acid	Organic Acid And Its Derivatives	99694	96946	52510	27751	74699	25107	162530	163740	120250	59383	51736	27798	137690	107150	114860
MEDP316	Homovanillic Acid	Organic Acid And Its Derivatives	82781000	60669000	65786000	55252000	63550000	53694000	69684000	58208000	59321000	61355000	90602000	61923000	55828000	56376000	71872000
MEDP317	Hydrocinnamic Acid	Organic Acid And Its Derivatives	187430	148530	493970	74726	141250	86131	265430	361080	310510	234600	303090	715170	391250	180310	233290
MEDP318	Kinurenine	Organic Acid And Its Derivatives	1017500	3564400	94246	1828600	50211	1997200	9	9	9	9	437110	9	278570	345610	370570
MEDP319	Kynurenic Acid	Organic Acid And Its Derivatives	1216400	991530	2465500	1233900	1796300	928570	1720000	1851300	2322000	2337900	3006200	2250600	1752400	1689600	1680800
MEDP321	L-Dihydroorotic Acid	Organic Acid And Its Derivatives	25502000	36820000	29217000	24835000	19952000	33928000	25287000	19561000	16442000	12517000	20201000	18277000	18956000	17779000	18277000
MEDP325	Maleic Acid	Organic Acid And Its Derivatives	68089000	57751000	68602000	23829000	48855000	36152000	56813000	62970000	66579000	44120000	59023000	49471000	45870000	52803000	51792000
MEDP326	N'-Formylkynurenine	Organic Acid And Its Derivatives	130740	289710	360800	62879	78541	40035	270530	311730	376760	370940	419720	382260	795910	547280	532460
MEDP330	Sebacate	Organic Acid And Its Derivatives	38444	19693	20697	26981	21955	20238	21563	13314	23149	20394	11399	26190	24192	21917	19664
MEDP332	Cinnamic Acid	Organic Acid And Its Derivatives	41342000	31947000	55909000	38644000	54174000	30868000	48168000	48802000	56520000	52290000	57434000	51552000	43984000	46599000	44977000
MEDP333	Uric Acid	Organic Acid And Its Derivatives	10186000	13874000	1783600	16046000	3472200	45258000	2544700	2613800	1846900	1316900	1933600	966070	1415700	2934400	4180100
MEDP357	Urocanic Acid	Organic Acid And Its Derivatives	5700500	6556400	2510100	4007900	3378700	4726100	2925300	2912200	3380000	3999500	5762600	5121000	2623900	3075200	3460300
MEDP368	Taurocholic Acid Sodium Salt Hydrate	Organic Acid And Its Derivatives	1057900	991830	926870	1062800	1008200	1067100	986400	994660	1049500	1021700	859120	969620	913570	992540	1112000
MEDP410	Trans-Citridic Acid	Organic Acid And Its Derivatives	282540	261300	759850	668610	909100	344750	920930	1546900	1326500	1327300	1520000	1325500	1275900	1035800	879520
MEDP423	Phosphoric Acid	Organic Acid And Its Derivatives	93576000	87380000	55675000	89313000	78739000	78029000	64382000	54796000	46743000	63112000	48581000	62152000	38894000	49181000	44899000
MEDP430	2-Aminoadipic Acid	Organic Acid And Its Derivatives	482360	364710	743070	454050	1253100	491690	430390	457230	624830	332870	440550	353030	445890	553510	519310
MEDP437	Ergothioneine	Organic Acid And Its Derivatives	563890	1367600	507330	777080	543540	102380	1963300	3812500	5890000	2448600	11470000	2134400	2472800	2688400	3039100
MEDP457	5-Aminolevulinate	Organic Acid And Its Derivatives	17573000	13542000	21844000	14263000	18032000	10726000	16858000	15986000	18258000	17225000	22369000	16674000	13904000	15622000	18942000
MEDP509	trans-3-Indoleacrylic acid	Organic Acid And Its Derivatives	95959000	72344000	152420000	99603000	125190000	70228000	127760000	132270000	151230000	152850000	179280000	150700000	134380000	119270000	117890000
MEDP518	DL-Stachydrine	Organic Acid And Its Derivatives	66920000	37893000	25923000	13999000	4420300	29578000	7092800	8996000	13575000	20483000	13479000	5144100	10407000	16143000	17980000
MEDP535	Triethyl phosphate	Organic Acid And Its Derivatives	61595	53045	67488	52419	60558	53981	58935	54461	50363	59754	57220	59929	53552	105740	126660
MEDP583	Asp-Phe methyl ester	Organic Acid And Its Derivatives	92784000	86086000	209990000	111540000	145580000	46460000	64587000	71674000	81105000	92961000	106840000	119420000	86839000	99919000	103690000
MEDP586	N-Acetylphenylalanine	Organic Acid And Its Derivatives	1027500	1043500	1090200	925560	748580	952650	148650	90643	136080	71834	242300	142500	264720	373330	431860
MEDP587	N-Alpha-acetyllysine	Organic Acid And Its Derivatives	80095000	94830000	193390000	58576000	31388000	23587000	22037000	19215000	21003000	22052000	19597000	20469000	26060000	39543000	42753000
MEDP588	Ritalinic acid	Organic Acid And Its Derivatives	642550	111530	339020	240540	232310	125660	642260	314680	391700	216910	264570	192360	363640	266870	280460
MEDP611	N-Acetyl-L-Histidine	Organic Acid And Its Derivatives	449860	123880	1363400	499450	1034300	175400	1453400	1403200	1328200	1213300	1398100	960000	1189600	1102500	1011600
MEDP636	Furfural	Organic Acid And Its Derivatives	334250	423700	417380	111510	93398	135750	234870	312780	380700	91620	273370	202380	302870	335010	293990
MEDP637	L-phenylalanyl-L-proline	Organic Acid And Its Derivatives	2336300	1502800	20089000	5313300	10520000	1453000	17256000	22891000	28704000	16514000	30093000	15430000	21108000	20763000	19102000
MEDP863	proline betaine	Organic Acid And Its Derivatives	494060000	416020000	607350000	396330000	519290000	385400000	533590000	571670000	571860000	452790000	402370000	509250000	456760000	547190000	525240000
MEDP874	tryptophan betaine	Organic Acid And Its Derivatives	44558000	36743000	87713000	39379000	8471500	36711000	55978000	59891000	46585000	6649000	3001200	10769000	43052000	42834000	40499000
MEDP884	L-Methionine Sulfoximine	Organic Acid And Its Derivatives	81286	10250	92876	56114	81780	28918	64501	78065	73456	45693	64863	53963	89509	73666	41034
MEDP886	N-Amidino-L-Aspartate	Organic Acid And Its Derivatives	92008	70606	177670	74163	152800	66294	191530	171860	154480	192860	178590	171060	166200	157690	148650
MEDN654	3-Methylsalicylic acid	Organic Acid And Its Derivatives	10169	10943	10425	11960	9511.6	10792	8667.6	10207	11856	10810	11723	11825	11058	10548	10080
MEDN704	Oxaloacetic acid	Organic Acid And Its Derivatives	226040	150990	501140	295290	471460	189880	429290	336900	449810	530190	409500	427080	363590	321110	309770
MEDN707	Thiodiglycolic Acid	Organic Acid And Its Derivatives	9	9	30773	9	9	9	48588	29932	41068	30372	9	67045	51134	60258	59230
MEDN724	Aspirin	Organic Acid And Its Derivatives	13428000	14861000	4372100	5016800	3107000	7279100	4420500	3010800	3026600	2636900	2035800	3415000	4091800	4923100	5316500
MEDN725	Sorbic acid	Organic Acid And Its Derivatives	410010	203650	2084100	211350	537610	175670	145870	210530	138840	224320	125450	173210	225510	283250	246380
MEDP689	TranexamicAcid	Organic Acid And Its Derivatives	196230	133320	344780	186970	340320	111680	326990	338460	381740	362870	444770	333840	330610	322470	284860
MEDP709	Methyl dihydrojasmonate	Organic Acid And Its Derivatives	2892400	3484300	2151700	2855100	2528000	2620500	3760400	3308500	3470600	2515000	2883800	2688500	1966700	2664100	2692100
MEDP718	Methylisobutyrate	Organic Acid And Its Derivatives	458700	506360	517040	594550	644360	588930	371530	338460	310960	388960	405370	400300	325930	412470	440100
MEDP724	3,5-Dinitrosalicylic acid	Organic Acid And Its Derivatives	750280	921520	465360	781150	870860	965190	370170	384360	415720	405320	391250	435390	376450	368920	410460
MEDN686	Methyl propyl disulfide	Others	290870	316190	245510	479970	431460	398700	580040	453910	426170	518270	551150	512780	532790	350320	400620
MEDN741	Methanesulfonic acid	Others	194650	317830	180200	365830	249070	280950	148700	197650	247800	246640	629470	216920	274380	213550	189470
MEDP853	Choline chloride	Others	89458000	103580000	56063000	121360000	65100000	89372000	33476000	24313000	27994000	51935000	38200000	30733000	33325000	51115000	56680000
MEDP890	Lumichrome	Others	36607	23691	45648	32507	28205	27041	20091	18483	23612	19008	20178	16425	22344	29225	23655
MEDN375	13-HOTrE [13S-hydroxy-9Z,11E,15Z-octadecatrienoic acid]	Oxidized lipid	10234	10093	15715	10029	7398.8	15363	109470	70818	82925	196620	29480	168300	81559	70903	69615
MEDN376	9,10-DiHOME [(±)9,10-dihydroxy-12Z-octadecenoic acid]	Oxidized lipid	113840	234740	112180	149830	197640	477240	678800	534220	434910	403430	156650	585750	1082400	787910	696400
MEDN390	EPA [5Z,8Z,11Z,14Z,17Z-eicosapentaenoic acid]	Oxidized lipid	97455000	75297000	63501000	70760000	55823000	67554000	34722000	29574000	27296000	24676000	11169000	31393000	45198000	51661000	51082000
MEDN391	DHA [4Z,7Z,10Z,13Z,16Z,19Z-docosahexaenoic acid]	Oxidized lipid	5058900	3208500	1788900	2749900	3613200	2778400	656370	695170	675210	543560	307090	550210	854110	1285500	1292600
MEDN398	AA [5Z,8Z,11Z,14Z-eicosatetraenoic acid]	Oxidized lipid	8884.2	5412.2	11594	4804.7	4788.5	9	27161	33628	34443	14569	6836.4	20801	19083	16373	15993
MEDN491	9-HOTrE [9S-hydroxy-10E,12Z,15Z-octadecatrienoic acid]	Oxidized lipid	17640	14581	22079	24128	9405.3	20802	231190	127560	150070	165060	50243	266330	105770	92997	87045
MEDN669	5-oxoETE [5-oxo-6E,8Z,11Z,14Z-eicosatetraenoic acid]	Oxidized lipid	11576	93638	13324	10479	23528	3337.9	62666	25956	31544	47834	47022	42474	38718	26575	24369
MEDN750	(±)12-HEPE [(±)-12-hydroxy-5Z,8Z,10E,14Z,17Z-eicosapentaenoic acid]	Oxidized lipid	21292000	14029000	16179000	15546000	6874700	19342000	5110500	2516000	5065600	6141200	2598200	5421000	4348900	6719700	6711900
MEDN751	(±)12-HETE [(±)12-hydroxy-5Z,8Z,10E,14Z-eicosatetraenoic acid]	Oxidized lipid	1689200	2124000	1513200	2155400	1410600	2058400	1321800	687360	1481000	2351400	886060	1391300	1032100	1211300	1283800
MEDN752	(±)15-HEPE [(±)-15-hydroxy-5Z,8Z,11Z,13E,17Z-eicosapentaenoic acid]	Oxidized lipid	1513500	849720	1096500	782940	763020	809840	364070	232950	428660	278140	165780	355340	370600	537810	564090
MEDN753	(±)16-HETE [(±)16-hydroxy-5Z,8Z,11Z,14Z-eicosatetraenoic acid]	Oxidized lipid	91962	169140	7585.9	169270	71800	243170	1769	1595.2	2430.4	1561	468.4	3988	26320	62798	72044
MEDN754	(±)17-HDHA [(±)17-hydroxy-4Z,7Z,10Z,13Z,15E,19Z-docosahexaenoic acid]	Oxidized lipid	354860	216280	259690	334530	281040	317720	94262	57980	108620	102230	60232	111750	89480	135590	139020
MEDN755	(±)17-HETE [(±)17-hydroxy-5Z,8Z,11Z,14Z-eicosatetraenoic acid]	Oxidized lipid	12554	24915	2322.7	30378	12018	44229	9	9	9	421.89	1745.7	9	5238.4	11824	10705
MEDN756	(±)18-HEPE [(±)-18-hydroxy-5Z,8Z,11Z,14Z,16E-eicosapentaenoic acid]	Oxidized lipid	131860000	84865000	117910000	76092000	76908000	57669000	41708000	27162000	53309000	37975000	20967000	46921000	44357000	61678000	65247000
MEDN757	(±)18-HETE [(±)18-hydroxy-5Z,8Z,11Z,14Z-eicosatetraenoic acid]	Oxidized lipid	64224	62192	13980	79164	43694	158300	17315	20484	10085	14236	3915.9	36144	23547	34236	31085
MEDN758	(±)4-HDHA [(±)4-hydroxy-5E,7Z,10Z,13Z,16Z,19Z-docosahexaenoic acid]	Oxidized lipid	942510	437590	150760	187960	374080	799770	93194	117440	74343	57057	6241.6	156040	163590	223540	239420
MEDN759	(±)5-HEPE [(±)-5-hydroxy-6E,8Z,11Z,14Z,17Z-eicosapentaenoic acid]	Oxidized lipid	611940	298090	145990	143580	140060	429030	20544	19816	17090	13015	4862.4	32997	61809	104540	111140
MEDN760	(±)5-HETE [(±)5-hydroxy-6E,8Z,11Z,14Z-eicosatetraenoic acid]	Oxidized lipid	116080	108390	23474	42507	47482	106900	18385	17885	14247	12167	3826.8	27104	26787	33872	36376
MEDN761	(±)7-HDHA [(±)7-hydroxy-4Z,8E,10Z,13Z,16Z,19Z-docosahexaenoic acid]	Oxidized lipid	679710	386700	307510	650770	447380	661040	76065	44015	65244	51888	28561	81508	119090	215140	223340
MEDN763	(±)9-HETE [(±)-9-hydroxy-5Z,7E,11Z,14Z-eicosatetraenoic acid]	Oxidized lipid	903180	620630	631850	731200	682090	437820	326220	199650	445450	450900	204620	381150	302270	400910	414990
MEDN765	11,12-EET [(±)11,(12)-epoxy-5Z,8Z,14Z-eicosatrienoic acid]	Oxidized lipid	184700	240580	68333	244140	162330	225760	107670	58060	82775	54973	68812	50808	81386	110100	112020
MEDN767	12,13-EpOME [(±)12(13)epoxy-9Z-octadecenoic acid]	Oxidized lipid	13818	12429	16627	13635	12596	10367	154330	229390	106610	78393	23241	242640	201910	145640	125940
MEDN768	13-oxoODE [13-oxo-9Z,11E-octadecadienoic acid]	Oxidized lipid	9667.4	13237	42190	8925.3	9489.6	7315.6	531380	319500	374460	388270	414040	324790	423930	287410	256210
MEDN769	14(S)-HDHA [14S-hydroxy-4Z,7Z,10Z,12E,16Z,19Z-docosahexaenoic acid]	Oxidized lipid	7181000	6165100	8250800	7122400	7825400	8427800	2529600	1444900	2787900	3159000	1539300	2904000	2376000	3691800	3834900
MEDN771	15-oxoETE [15-oxo-5Z,8Z,11Z,13E-eicosatetraenoic acid]	Oxidized lipid	87420	123420	20756	75666	42765	86601	18195	10775	12819	14051	9571.2	8914.2	24102	34200	34470
MEDN772	16(17)-EpDPE [(±)16,17-epoxy-4Z,7Z,10Z,13Z,19Z-docosapentaenoic acid]	Oxidized lipid	44417	125990	9	110590	46163	141060	3036.5	3995.6	4203.5	1618.9	661.6	2804.8	14072	26132	30812
MEDN777	5,6-DiHETrE [(±)5,6-dihydroxy-8Z,11Z,14Z-eicosatrienoic acid]	Oxidized lipid	5124.2	14954	1535.9	7325.6	1851.4	4086.6	3858.7	4607	3836.7	2876.6	414.08	4432.7	8118.6	5588.4	6145.4
MEDN781	6 keto-PGF1α [6-oxo-9α,11α,15S-trihydroxy-prost-13E-en-1-oic acid]	Oxidized lipid	9	9	9	9	9	9	4712.2	5259.5	5353	3845.4	7570.1	3418.5	8665.1	4038.6	4430.7
MEDN783	9,10-EpOME [(±)9,10-epoxy-12Z-octadecenoic acid]	Oxidized lipid	38082	42639	43789	45190	40520	53720	179570	235720	177920	140550	66864	210950	254080	184270	167720
MEDN784	9-oxoODE [9-oxo-10E,12Z-octadecadienoic acid]	Oxidized lipid	12563	24098	35648	20620	22080	15277	459520	254830	276490	230150	287610	244260	318700	218970	201870
MEDN792	PGE1 [9-oxo-11α,15S-dihydroxy-prost-13E-en-1-oic acid]	Oxidized lipid	9	9	9	9	9	9	9	63675	87254	65817	204260	72785	91054	84662	82790
MEDN794	PGF1α [9α,11α,15S-trihydroxy-prost-13E-en-1-oic acid]	Oxidized lipid	9	9	9	9	9	9	7336.3	15884	14460	18003	37308	16489	14812	11852	14049
MEDP436	N-Feruloyl Putrescine	Phenolamides	9	9	9	9	9	6717.3	83443	96620	96831	98161	147560	55945	58034	80155	61974
MEDP441	N-Caffeoyl Putrescine	Phenolamides	9	9	9	1653	9	9	30177	53595	54374	36335	19388	52725	35634	26741	25131
MEDN730	4-Ethylphenol	Phenols And Its Derivatives	192400	169680	165740	231870	193560	210180	160890	200090	204600	289450	252300	208900	243280	214310	175890
MEDN731	4-tert-Octylphenol	Phenols And Its Derivatives	742020	612090	629780	662720	658890	640640	696070	669530	677290	716060	724300	790910	717200	718870	631340
MEDN747	2,4-Di-tert-butylphenol	Phenols And Its Derivatives	76560	72688	64041	71705	72724	70580	71806	68397	66317	66462	77272	78684	74385	74646	69221
MEDP130	4-Nitrophenol	Phenols And Its Derivatives	832290	1006100	1362700	2469100	2674900	1105100	4332700	6870800	5623900	6057500	7226900	6598400	5613800	5126000	4214600
MEDP140	Vanillin	Phenols And Its Derivatives	907190	901000	1297900	3036200	1287700	14742000	3725800	2522300	4533900	7650000	3911100	6359900	6046900	5044200	3574000
MEDP668	m-Cresol	Phenols And Its Derivatives	2354900	2179200	3452600	3234200	2258600	2213400	2461700	3377500	1755100	2252700	2772200	1898300	795540	1246000	1155300
MEDP791	4-aminophenol	Phenols And Its Derivatives	540510	306120	1249400	621830	1123000	369470	936990	853020	947840	1045800	1166100	1039000	761590	822080	837360
MEDP047	Histamine	Polyamine	6096600	6221200	11468000	8160000	6553900	6691000	14173000	9417100	17102000	25430000	12690000	23134000	15829000	13044000	12334000
MEDP126	1,5-Diaminopentane	Polyamine	64605000	24565000	60767000	21335000	17060000	2035100	17219000	37238000	27607000	40011000	95586000	115360000	29020000	37734000	35868000
MEDP127	Putrescine	Polyamine	3030900	1757400	6039300	7481400	600790	682130	4850300	3821000	4610900	5747200	2665000	4578800	2929500	3653600	3423800
MEDP128	Diethanolamine	Polyamine	418650	297220	236880	724470	827640	545420	344970	370640	326270	795680	815930	732410	166750	203240	273740
MEDP129	Phenethylamine	Polyamine	3779200	3131000	4369400	3527200	4337100	3080700	4114300	3902100	4442900	4393100	4814000	4492000	3092200	3352300	3191500
MEDP719	N-Nitrosodiethylamine	Polyamine	428140	537980	433540	524280	587770	507560	311040	311900	289770	370280	373730	331040	417110	472460	447250
MEDN411	Neopterin	Pteridines and derivatives	192820	197590	212580	230430	221200	200820	195700	207510	182920	249600	215260	226250	217170	189260	205000
MEDN412	Biopterin	Pteridines and derivatives	1080800	398330	188200	807070	546600	199210	964110	668120	493900	8557.8	40804	52499	615300	544550	477580
MEDP384	Isoxanthopterin	Pteridines and derivatives	13003000	26947000	6092600	42197000	9786500	61946000	6565500	6848700	4263900	7587200	3888100	10034000	6161900	8733900	10682000
MEDP385	L-Sepiapterin	Pteridines and derivatives	531390	228830	117310	622180	245460	168200	93040	68057	93795	90870	101430	274030	122310	146120	152230
MEDP443	10-Formyl-Thf	Pteridines and derivatives	2516700	848070	1586100	830450	1274400	1965500	3895200	6007800	3767300	4710700	1670000	3942400	3670900	4010300	3633700
MEDP540	7,8-dihydro-L-Biopterin	Pteridines and derivatives	1555200	601530	1701800	1926800	1856000	912600	2759400	2594100	2556300	1185000	1619900	1446900	1288900	1561800	1809400
MEDP584	Pterine	Pteridines and derivatives	605090	474100	476490	363070	438680	368690	513470	385090	377160	405630	697260	492710	383160	425390	413980
MEDP883	2,4-Dihydroxypteridine	Pteridines and derivatives	1217300	881610	794830	721260	891200	685120	1012200	817770	880850	802280	1302200	815060	811120	784730	1004000
MEDN098	2-Picolinic Acid	Pyridine And Pyridine Derivatives	4055800	3739100	4211000	3253000	2177900	2150800	4602000	4297900	4409200	5975700	3120100	4963200	4229800	3851500	3734500
MEDN100	6-Hydroxynicotinic Acid	Pyridine And Pyridine Derivatives	40385	99401	12323	105290	15941	49284	30033	54336	80043	28796	193760	36140	85327	72124	60189
MEDN195	Pyridoxal 5'-Phosphate	Pyridine And Pyridine Derivatives	185480	131960	128780	258040	120460	232220	142100	217300	247940	62607	9	76021	110680	154620	136560
MEDP118	4-Pyridoxic Acid	Pyridine And Pyridine Derivatives	9391.6	11610	9	8972.1	9	13213	43742	28437	39899	16669	9	9	38305	26888	25938
MEDP369	4-(Aminomethyl)-5-(Hydroxymethyl)-2-Methylpyridin-3-Ol	Pyridine And Pyridine Derivatives	146510	62456	127860	62360	37171	14050	176430	128020	228220	158650	71572	111040	202200	160750	151530
MEDP541	δ-Valerolactam	Pyridine And Pyridine Derivatives	9	9	4249900	9	129210	9	2557100	8748300	2561200	2618300	2965400	3695600	7280100	8280900	7795600
MEDP670	2,6-Dimethylpyridine	Pyridine And Pyridine Derivatives	177550	158020	166860	92661	141680	125180	163930	179500	183430	108080	137000	116660	114000	118110	129770
MEDP675	2-Picoline	Pyridine And Pyridine Derivatives	34074000	36487000	33446000	25236000	29411000	24261000	18189000	18412000	21939000	31122000	20200000	25917000	18304000	23892000	28130000
MEDP821	6-Methylnicotinamide	Pyridine And Pyridine Derivatives	118350000	121210000	122740000	105640000	104850000	112930000	109350000	108120000	114740000	108510000	110050000	129920000	93596000	112110000	95253000
MEDP898	Pyridoxal	Pyridine And Pyridine Derivatives	257790	1055300	431580	2328200	487790	484790	275760	804810	637630	923800	31773	853210	697930	931530	581240
MEDP612	(S)-2,3-epoxysqualene	Terpenoid	1186.8	9	9	9	9	1505.9	105480	197300	145960	159170	95969	117650	465180	295040	232190
MEDP742	Terpinolene	Terpenoid	15823	14692	16451	16341	15631	17229	18755	17373	16358	23471	22873	20623	26620	17695	15586
MEDP746	gamma-Terpinene	Terpenoid	27955	65693	34179	435660	47513	270620	61752	53858	54103	42219	43192	35510	44844	40689	40456
MEDP747	alpha-Terpinene	Terpenoid	306900	321550	297740	339020	340440	315720	339700	297690	302950	294750	287400	279930	292490	270100	269560
MEDP759	Glycyrrhetinic acid	Terpenoid	1596100	1183100	723600	977430	728620	721730	694710	600690	762680	569550	155870	658920	598370	821830	800190
MEDP211	Melatonin	Tryptamines And Its Derivatives	17040000	7034900	4619000	10809000	2100000	2221400	4466300	4197400	6244600	3405900	5101900	1460000	3873500	4483800	4234400
MEDP212	N-Acetyl-5-Hydroxytryptamine	Tryptamines And Its Derivatives	1659700	531980	9841300	2410600	4576900	876080	11203000	10226000	18676000	7306200	13184000	6005900	8531900	9836000	10519000
MEDP214	Tryptamine	Tryptamines And Its Derivatives	98851	16389	369180	65285	229040	23769	437320	505690	588980	404680	288990	421270	305260	330260	273750
* mix indicates the mixed sampes of total samples

## Sheet: Table SS6
Table SS6. The differentially regulated compounds under low-salinity pressure in F. chinensis.
Index	Compounds	Class	Fc30Ha	Fc30Hb	Fc30Hc	Fc3Ha	Fc3Hb	Fc3Hc	VIP	Fold_Change	Log2FC	cpd_ID	KEGG_map
MEDP844	FURFURYL ALCOHOL	Alcohol	1049700	1138700	1645600	3493200	3221800	1488200	1.58804	2.13959	1.09734	--	--
MEDN039	Glutathione Reducedform	Amino Acid metabolomics	9	9	9	37680	89276	9	1.46181	4702.41	12.1992	C00051	ko00270,ko00480,ko01100,ko02010,ko04216,ko04918,ko04976
MEDN041	Hexanoyl Glycine	Amino Acid metabolomics	7487.5	4409.1	10877	1539.8	2233.2	2922.6	1.82653	0.294007	-1.76608	--	--
MEDN045	L-Cysteine	Amino Acid metabolomics	159130	239750	170240	73990	41120	46331	1.95978	0.283668	-1.81773	C00097	ko00260,ko00270,ko00311,ko00430,ko00460,ko00480,ko00730,ko00770,ko00920,ko00970,ko01100,ko01110,ko01200,ko01230,ko04122,ko04216,ko04974,ko05230
MEDN720	N-(2-Methylbenzoyl)glycine	Amino Acid metabolomics	4392.5	1865	4850.3	13873	19658	8334.8	1.77996	3.76905	1.9142	--	--
MEDP002	D-Homocysteine	Amino Acid metabolomics	232250	962890	195280	9	94816	9	1.5759	0.0682053	-3.87397	C00155	ko00270,ko00920,ko01100,ko01110,ko01230,ko01523,ko04621
MEDP028	(5-L-Glutamyl)-L-Amino Acid	Amino Acid metabolomics	5514200	3865300	3748500	2596900	1963100	1643800	1.9018	0.472562	-1.08142	C03740	ko00480,ko01100
MEDP082	S-Sulfo-L-Cysteine	Amino Acid metabolomics	151260	219650	112170	67823	43492	54389	1.90011	0.343016	-1.54365	C05824	ko00270,ko01100,ko01230
MEDP086	Urea	Amino Acid metabolomics	984840	3102600	906230	4172500	2368300	7093900	1.5298	2.7304	1.44911	C00086	ko00220,ko00230,ko00240,ko00330,ko00780,ko01100,ko02010,ko05120
MEDP387	H-Homoarg-Oh	Amino Acid metabolomics	2201000	2593900	5815000	1763100	1159400	859440	1.64603	0.356454	-1.48821	--	--
MEDP849	Nα-Acetyl-L-glutamine	Amino Acid metabolomics	47541000	60696000	155050000	30700000	21251000	32160000	1.63237	0.319465	-1.64627	--	--
MEDN092	3,4-Dihydroxybenzeneacetic Acid	Benzene and substituted derivatives	873390	1019700	796080	2061400	996500	2466700	1.55583	2.05439	1.03871	C01161	ko00350,ko01100,ko04728,ko05030,ko05031,ko05034
MEDN554	2-(4-Hydroxyphenyl)ethanol	Benzene and substituted derivatives	29364	55389	30971	9	9	9	2.07096	0.000233314	-12.0654	C06044	ko00350,ko01100
MEDN594	m-Coumaric acid	Benzene and substituted derivatives	9	21528	15917	9	9	9	1.40563	0.000720884	-10.4379	C12621	ko00360,ko01100
MEDP598	2'-Hydroxy-5'-methylacetophenone	Benzene and substituted derivatives	450810	338430	1281400	189300	326750	197160	1.48163	0.344439	-1.53768	--	--
MEDN226	D-Erythronolactone	Carbohydrate metabolomics	243510	493060	160350	115500	55035	87373	1.72935	0.287548	-1.79812	--	--
MEDN227	D-Glucose 6-Phosphate	Carbohydrate metabolomics	146880	286700	242970	226070	792750	3382700	1.36863	6.50583	2.70173	C00092	ko00500,ko00524,ko00562,ko00998,ko01100,ko04911,ko04917,ko04918,ko04931,ko04973,ko05230
MEDN228	D-Arabinose	Carbohydrate metabolomics	364390	314400	1696500	363650	52786	19097	1.4886	0.18336	-2.44725	--	--
MEDN418	Acetaminophen Glucuronide	Carbohydrate metabolomics	74542	111610	88975	69898	9	9	1.51531	0.254123	-1.9764	--	--
MEDN461	D-Sedoheptuiose 7-Phosphate	Carbohydrate metabolomics	22329	28201	14658	10129	7445	10352	1.84121	0.428392	-1.223	--	--
MEDN463	D-Fructose 6-Phosphate-Disodium Salt	Carbohydrate metabolomics	66768	112630	122140	75004	227130	956430	1.14	4.17382	2.06137	--	--
MEDN498	Ribulose-5-Phosphate	Carbohydrate metabolomics	1472400	1761400	681580	2030800	5168200	5401600	1.66479	3.21823	1.68627	C00117	ko00030,ko00230,ko00440,ko00710,ko01100,ko01110,ko01200,ko01230,ko04918
MEDN502	2-Deoxyribose 1-Phosphate	Carbohydrate metabolomics	197020	499620	519270	287300	635160	3007700	1.00489	3.23228	1.69255	C00672	ko00030,ko00240,ko01100
MEDN531	D-Glucarate	Carbohydrate metabolomics	1641100	913410	1257300	393430	473920	437450	1.98615	0.342305	-1.54665	C00818	ko00053,ko01100
MEDN657	D-Xylulose 5-phosphate	Carbohydrate metabolomics	5340200	5405100	2879200	8412300	13493000	14029000	1.82136	2.63748	1.39916	C00231	ko00030,ko00040,ko00053,ko00710,ko01100,ko01110,ko01200,ko01230,ko04918
MEDN813	Xylose	Carbohydrate metabolomics	356560	354150	1713600	422160	76510	26607	1.43496	0.216671	-2.20642	--	--
MEDP233	Raffinose	Carbohydrate metabolomics	9	2698.9	12953	9	9	9	1.39161	0.00172404	-9.17999	C00492	ko00052,ko01100,ko02010
MEDP249	Pantothenol	CoOthersEnzyme Factor & vitamin	32763	13365	11872	7922.2	4919.4	15169	1.33945	0.482941	-1.05008	C05944	ko00770
MEDP514	Thiamine	CoOthersEnzyme Factor & vitamin	35797	63881	61165	32858	18217	13342	1.70118	0.400496	-1.32014	C00378	ko00730,ko01100,ko02010,ko04122,ko04977
MEDP676	Butyl 3-methylbutanoate	Fatty acyls	4780900	3276100	5913200	13020000	12197000	5032700	1.47132	2.1653	1.11457	--	--
MEDP817	PROPYL HEXANOATE	Fatty acyls	831400	793580	1105800	2222200	2301300	1103900	1.65284	2.06073	1.04316	--	--
MEDP843	ETHYL ISOBUTYRATE	Fatty acyls	353890	9	565120	1399000	1069500	486920	1.02134	3.21584	1.6852	--	--
MEDP428	Cholesterol	Lipids	15585000	2225700	2350800	2532100	1209900	1789300	1.22844	0.27435	-1.86591	C00187	ko00100,ko00120,ko00140,ko00981,ko01100,ko04913,ko04925,ko04927,ko04934,ko04975,ko04976,ko04977,ko04979,ko05200,ko05217
MEDN588	Glycerol 3-phosphate	Lipids_Fatty Acids	6502200	3073500	4262200	4075500	11826000	23659000	1.26665	2.85885	1.51544	C00093	ko00561,ko00564,ko01100,ko01110,ko02010,ko05231
MEDP531	(-)-trans-Caryophyllene	Lipids_Fatty Acids	33909	7384.1	100430	13843	3550.3	9194	1.29616	0.1876	-2.41427	C09629	ko00909,ko01100,ko01110
MEDN141	2'-Deoxyuridine	Nucleotide metabolomics	86148	115090	191470	165050	7486.5	1589.5	1.33303	0.443398	-1.17333	C00526	ko00240,ko01100,ko02010
MEDN148	5-Methyluridine	Nucleotide metabolomics	222530	326720	422630	318180	8033.8	4269.2	1.46076	0.340045	-1.5562	--	--
MEDN156	Cytidine-5-Monophosphate	Nucleotide metabolomics	208180	459170	733880	9	9	9	2.0657	1.92688e-05	-15.6634	C00055	ko00240,ko01100
MEDN158	Deoxyguanosine	Nucleotide metabolomics	10109000	14883000	15475000	9164300	1105800	261750	1.53363	0.260258	-1.94199	C00330	ko00230,ko01100,ko02010
MEDN162	Guanosine Monophosphate	Nucleotide metabolomics	407940	1502500	484530	554420	4425500	3216600	1.25162	3.42239	1.775	C00144	ko00230,ko01100,ko01523,ko04022,ko04740,ko04742,ko04744
MEDN165	Inosine 5'-Monophosphate	Nucleotide metabolomics	230730	2345400	626080	515380	12141000	6883200	1.2256	6.1019	2.60926	C00130	ko00230,ko01100,ko01110,ko01523,ko04742
MEDN170	Uridine 5’-Diphosphate	Nucleotide metabolomics	11871	9236.5	39387	53161	52771	67891	1.7	2.87337	1.52274	--	--
MEDN173	Uridine 5'-Diphospho-N-Acetylgalactosamine	Nucleotide metabolomics	5171500	2435600	3737100	12403000	6464000	20217000	1.69648	3.44528	1.78462	C00203	ko00520,ko01100
MEDN533	Xanthosine	Nucleotide metabolomics	4068900	6388700	4133300	11446000	5604200	25651000	1.4607	2.92656	1.54921	C01762	ko00230,ko00232,ko01100,ko01110,ko02010
MEDN535	Inosine diphosphate (IDP)	Nucleotide metabolomics	37510	45708	28299	118730	123680	343240	1.8717	5.25167	2.39278	C00104	ko00230,ko01100
MEDN538	UDP-glucose	Nucleotide metabolomics	2864100	1023400	5836600	11049000	14381000	8231800	1.66732	3.46169	1.79148	C00029	ko00040,ko00052,ko00053,ko00240,ko00500,ko00520,ko00524,ko00561,ko00908,ko01100
MEDP150	2'-Deoxyinosine	Nucleotide metabolomics	5382200	13073000	14843000	11617000	1728400	121120	1.23533	0.404422	-1.30607	C05512	ko00230,ko01100,ko02010
MEDP160	Adenosine	Nucleotide metabolomics	42647000	83469000	26481000	30395000	14087000	26976000	1.35027	0.468279	-1.09456	C00212	ko00230,ko01100,ko02010,ko04022,ko04024,ko04071,ko04080,ko04270,ko04923,ko04924,ko05012,ko05032,ko05034
MEDP176	Thymidine	Nucleotide metabolomics	53591	145510	108710	68700	14829	12535	1.54509	0.312088	-1.67998	C00214	ko00240,ko01100
MEDP177	Thymine	Nucleotide metabolomics	34348000	42210000	46077000	44198000	3049000	547940	1.3896	0.389733	-1.35944	C00178	ko00240,ko01100
MEDP375	Deoxyadenosine	Nucleotide metabolomics	7409500	25343000	5392800	4964200	727960	1049700	1.61456	0.176742	-2.50029	C00559	ko00230,ko01100,ko02010
MEDP403	Deoxycytidine	Nucleotide metabolomics	14448000	15126000	23058000	13204000	953910	503940	1.5496	0.278573	-1.84387	C00881	ko00240,ko01100,ko02010
MEDP575	5-amino-1-[3,4-dihydroxy-5-(hydroxymethyl)oxolan-2-yl]imidazole-4-carboxamide	Nucleotide metabolomics	2239300	582290	22423000	203350	111870	123270	1.69727	0.0173697	-5.84729	--	--
MEDP877	Cytidine 5'-Diphosphocholine	Nucleotide metabolomics	309740	198220	332370	895880	1428800	967180	1.97508	3.91734	1.96988	C00307	ko00564,ko01100,ko05231
MEDN279	2-Aminoethanesulfinic Acid	Organic Acid And Its Derivatives	3624500	228410	3183800	190980	253790	134160	1.56152	0.0822728	-3.60344	C00519	ko00430,ko01100
MEDN324	L-3-Phenyllactic Acid	Organic Acid And Its Derivatives	18020	21455	8852.4	31503	14665	73128	1.18724	2.4685	1.30363	C05607	ko00360,ko00960,ko01100
MEDN338	Phenyllactate (Pla)	Organic Acid And Its Derivatives	8811.2	14520	5438.2	19537	10431	50336	1.32827	2.7913	1.48094	C01479	ko00960,ko01110
MEDN339	Phenylpyruvic Acid	Organic Acid And Its Derivatives	64154	147410	337540	47242	131070	28316	1.17961	0.3763	-1.41004	C00166	ko00360,ko00400,ko00960,ko01100,ko01110,ko01210,ko01230
MEDN343	Shikimic Acid	Organic Acid And Its Derivatives	1316200	502010	97828	57669	89026	215440	1.33282	0.189002	-2.40353	C00493	ko00400,ko01100,ko01110,ko01230
MEDN499	Argininosuccinic acid	Organic Acid And Its Derivatives	159780	174890	78801	133460	241830	492240	1.21821	2.09816	1.06913	C03406	ko00220,ko00250,ko01100,ko01110,ko01230
MEDN561	N-Acetylaspartylglutamic acid	Organic Acid And Its Derivatives	31850	44761	165120	11402	59470	2050.2	1.25394	0.301667	-1.72897	C12270	ko00250,ko01100,ko04080
MEDN651	Succinic anhydride	Organic Acid And Its Derivatives	55107000	51598000	10663000	10701000	8867800	28402000	1.12718	0.408721	-1.29081	--	--
MEDN659	Pyrophosphate	Organic Acid And Its Derivatives	477960	279300	217730	939020	769470	772350	1.82655	2.54448	1.34737	C00013	ko00190,ko05012
MEDN841	3-Ureidopropionate	Organic Acid And Its Derivatives	41760	39737	54603	411670	29763	673260	1.25797	8.19025	3.03391	C02642	ko00240,ko00410,ko00770,ko01100
MEDP297	5-Aminovaleric Acid	Organic Acid And Its Derivatives	106020	144300	107220	27857	7243.5	17360	1.93409	0.146726	-2.7688	C00431	ko00310,ko00330,ko01100
MEDP303	Chlorogenic Acid	Organic Acid And Its Derivatives	31279	163600	9	45363	266060	165940	1.02059	2.44942	1.29244	C00852	ko00940,ko00941,ko00945,ko01110
MEDP305	Creatinine	Organic Acid And Its Derivatives	605990	210520	378960	49250	48209	220140	1.65737	0.265669	-1.9123	C00791	ko00330,ko01100
MEDP317	Hydrocinnamic Acid	Organic Acid And Its Derivatives	187430	148530	493970	74726	141250	86131	1.50685	0.364015	-1.45793	C05629	ko00360,ko01100
MEDP326	N'-Formylkynurenine	Organic Acid And Its Derivatives	130740	289710	360800	62879	78541	40035	1.80907	0.232262	-2.10617	--	--
MEDP518	DL-Stachydrine	Organic Acid And Its Derivatives	66920000	37893000	25923000	13999000	4420300	29578000	1.47474	0.367131	-1.44563	--	--
MEDP587	N-Alpha-acetyllysine	Organic Acid And Its Derivatives	80095000	94830000	193390000	58576000	31388000	23587000	1.73021	0.308299	-1.6976	--	--
MEDP636	Furfural	Organic Acid And Its Derivatives	334250	423700	417380	111510	93398	135750	2.02112	0.28984	-1.78667	C14279	ko01100
MEDN724	Aspirin	Organic Acid And Its Derivatives	13428000	14861000	4372100	5016800	3107000	7279100	1.25602	0.471598	-1.08437	C01405	ko04976
MEDN398	AA [5Z,8Z,11Z,14Z-eicosatetraenoic acid]	Oxidized lipid	8884.2	5412.2	11594	4804.7	4788.5	9	1.10882	0.370879	-1.43098	C00219	ko00590,ko00591,ko01040,ko01100,ko04216,ko04217,ko04270,ko04611,ko04664,ko04666,ko04723,ko04726,ko04730,ko04745,ko04750,ko04912,ko04913,ko04921,ko04923,ko04925,ko05140,ko05146
MEDN755	(±)17-HETE [(±)17-hydroxy-5Z,8Z,11Z,14Z-eicosatetraenoic acid]	Oxidized lipid	12554	24915	2322.7	30378	12018	44229	1.10446	2.17696	1.12232	--	--
MEDN757	(±)18-HETE [(±)18-hydroxy-5Z,8Z,11Z,14Z-eicosatetraenoic acid]	Oxidized lipid	64224	62192	13980	79164	43694	158300	1.04714	2.00261	1.00188	--	--
MEDN768	13-oxoODE [13-oxo-9Z,11E-octadecadienoic acid]	Oxidized lipid	9667.4	13237	42190	8925.3	9489.6	7315.6	1.24786	0.39528	-1.33905	C14765	ko00591
MEDP140	Vanillin	Phenols And Its Derivatives	907190	901000	1297900	3036200	1287700	14742000	1.40795	6.13823	2.61782	C00755	ko00999,ko01100,ko01110
MEDP126	1,5-Diaminopentane	Polyamine	64605000	24565000	60767000	21335000	17060000	2035100	1.48839	0.269647	-1.89085	C01672	ko00310,ko00480,ko00960,ko01100,ko01110,ko04974
MEDP128	Diethanolamine	Polyamine	418650	297220	236880	724470	827640	545420	1.81793	2.20155	1.13852	C06772	ko00564
MEDP384	Isoxanthopterin	Pteridines and derivatives	13003000	26947000	6092600	42197000	9786500	61946000	1.03928	2.47444	1.3071	--	--
MEDP369	4-(Aminomethyl)-5-(Hydroxymethyl)-2-Methylpyridin-3-Ol	Pyridine And Pyridine Derivatives	146510	62456	127860	62360	37171	14050	1.60607	0.33721	-1.56828	C00534	ko00750,ko01100,ko04977
MEDP746	gamma-Terpinene	Terpenoid	27955	65693	34179	435660	47513	270620	1.49501	5.89698	2.55998	--	--

## Sheet: Table SS7
Table SS7. The differentially regulated compounds under low-salinity pressure in L. vannamei.
Index	Compounds	Class	LvH30a	LvH30b	LvH30c	LvH3a	LvH3b	LvH3c	VIP	Fold_Change	Log2FC	cpd_ID	kegg_map
MEDN721	2-Methyl-5-nitroimidazole-1-ethanol	Alcohol	24736	95855	53743	6884.3	35816	9918.4	1.2363	0.301827	-1.72821	--	--
MEDP831	1-Aminopropan-2-ol	Alcohol	1602000	1720200	3020500	4447000	5448400	3831200	1.49952	2.16416	1.11381	--	--
MEDP677	Butylamine	Amines	771820	483600	463210	1395200	1484100	1350000	1.5891	2.46086	1.29916	--	--
MEDP680	Hexylamine	Amines	88432	84423	237420	1568000	361750	1011300	1.49724	7.16848	2.84167	--	--
MEDN028	4-Hydroxy-L-Glutamic Acid	Amino Acid metabolomics	135710	116290	67249	38675	16023	38881	1.47481	0.293122	-1.77043	--	--
MEDN822	Cysteine glutathione disulfide	Amino Acid metabolomics	3478200	2340700	1137100	925910	386230	806430	1.37631	0.304567	-1.71517	--	--
MEDP056	L-Homocystine	Amino Acid metabolomics	5991600	12157000	6421500	3024100	3033800	3134700	1.53964	0.374138	-1.41836	C01817	ko00270
MEDP061	N,N-Dimethylglycine	Amino Acid metabolomics	5146700	2879800	4087300	8740600	12624000	6746800	1.4631	2.32061	1.2145	C01026	ko00260,ko01100
MEDP079	S-(5-Adenosy)-L-Homocysteine	Amino Acid metabolomics	6284200	6840300	8785500	2880700	363310	1235200	1.40447	0.204437	-2.29027	C00021	ko00270,ko01100,ko01230
MEDP084	Trimethylamine N-Oxide	Amino Acid metabolomics	2239700	2266400	3881200	5491300	6805600	4812600	1.49733	2.03993	1.02852	C01104	ko01100
MEDP087	L-Alanyl-L-Lysine	Amino Acid metabolomics	3890500	4396100	6474900	1735800	1480800	1423600	1.6109	0.314345	-1.66958	--	--
MEDP147	1-Methylhistidine	Amino Acid metabolomics	5004800	1708900	3101600	1135800	1677900	1607000	1.23949	0.450389	-1.15076	C01152	ko00340,ko01100
MEDP868	N-methylalanine	Amino Acid metabolomics	2703900	1532800	2078500	4862200	5980200	3458600	1.48681	2.26454	1.17922	--	--
MEDP876	O-Succinyl-L-Homoserine	Amino Acid metabolomics	193270	160630	188900	56151	130520	57519	1.42921	0.449871	-1.15242	C01118	ko00270,ko00920,ko01100,ko01110,ko01230
MEDN594	m-Coumaric acid	Benzene and substituted derivatives	436390	1177600	725970	263660	76789	380190	1.27739	0.307971	-1.69914	C12621	ko00360,ko01100
MEDN862	Phenylpyruvate	Benzene and substituted derivatives	950090	2913500	3696300	14442000	3600800	12528000	1.29236	4.04382	2.01572	C00166	ko00360,ko00400,ko00960,ko01100,ko01110,ko01210,ko01230
MEDP654	2-Phenylacetamide	Benzene and substituted derivatives	3902500	2803700	10999000	1739600	1375200	2285100	1.2602	0.304989	-1.71317	C02505	ko00360,ko01100
MEDP802	Diclofenac	Benzene and substituted derivatives	42504	36052	40079	11365	9912.9	19905	1.57821	0.34714	-1.52641	--	--
MEDN105	Taurocholic Acid	Bile Acids	408620	574380	582050	813690	2346500	927870	1.29668	2.6121	1.38521	C05122	ko00120,ko00430,ko01100,ko04976,ko04979
MEDP205	L-Carnitine	Camitine	4100300	2450600	2905800	1664300	1582500	873010	1.43849	0.43565	-1.19876	C00318	ko04714,ko04976
MEDP517	Palmitoylcarnitine	Camitine	350910	790370	1124100	405370	274910	218800	1.22139	0.396878	-1.33323	--	--
MEDP523	DL-Carnitine	Camitine	11197000	6653500	9399200	4319300	4905900	2135900	1.40136	0.416926	-1.26214	--	--
MEDN122	Inositol	Carbohydrate metabolomics	64225	104950	68056	29560	31199	32145	1.6147	0.391618	-1.35248	--	--
MEDN213	D-Sorbitol	Carbohydrate metabolomics	23479	40774	34750	21582	3031.3	13470	1.17274	0.384668	-1.37831	C00794	ko00051,ko00052,ko01100,ko02010
MEDN506	N-Acetylglucosamine 1-Phosphate	Carbohydrate metabolomics	17170000	16028000	22063000	24606000	45386000	42645000	1.42612	2.03827	1.02735	--	--
MEDP242	Nicotinamide	CoOthersEnzyme Factor & vitamin	318330	369280	535240	3696400	2126400	3990400	1.65541	8.02486	3.00448	C00153	ko00760,ko01100,ko04212,ko04977
MEDP407	Vitamin A	CoOthersEnzyme Factor & vitamin	32356	77214	90492	9	9	9	1.68817	0.000134958	-12.8552	C00473	ko00830,ko01100,ko04977
MEDP495	Lysope 18:2 (2N Isomer)	Lipids_Fatty Acids	253610	153140	131080	30139	36868	46851	1.62975	0.211699	-2.23991	--	--
MEDP585	Stearidonic Acid	Lipids_Fatty Acids	20680	12212	21494	45277	27385	51471	1.44226	2.28244	1.19058	C16300	ko00592,ko01110
MEDN366	Lysope 16:0	LipidsOthersPhospholipid	18287000	11213000	8014300	932830	790470	2597200	1.58829	0.115169	-3.11817	--	--
MEDN370	Lysopa 18:0	LipidsOthersPhospholipid	9	9	33498	51307	23142	29061	1.23117	3.08838	1.62685	--	--
MEDN372	Lysopa 16:0	LipidsOthersPhospholipid	2663300	1791100	1571400	295160	423220	579570	1.62435	0.215399	-2.21492	C00416	ko00561,ko00564,ko01100,ko01110,ko04024,ko04070,ko04072,ko04666,ko04912,ko04975,ko05200,ko05212,ko05231
MEDP336	Lysopc 14:0	LipidsOthersPhospholipid	221600000	197600000	187930000	62296000	29819000	96385000	1.48952	0.310477	-1.68744	C04230	ko00564,ko05231
MEDP350	Lysopc 20:1	LipidsOthersPhospholipid	486160000	423410000	412260000	46277000	113130000	104690000	1.61442	0.199796	-2.3234	C04230	ko00564,ko05231
MEDP494	Lysopc 15:0	LipidsOthersPhospholipid	178590000	162450000	157010000	32154000	31323000	61898000	1.62239	0.251732	-1.99004	C04230	ko00564,ko05231
MEDN535	Inosine diphosphate (IDP)	Nucleotide metabolomics	54798	49132	54350	45539	9	9	1.18645	0.287825	-1.79673	C00104	ko00230,ko01100
MEDN537	ADP-ribose	Nucleotide metabolomics	176750	182120	89187	42818	18887	20742	1.57225	0.18401	-2.44214	C00301	ko00230,ko01100
MEDN538	UDP-glucose	Nucleotide metabolomics	5553200	6193000	4352500	180780	3051500	485280	1.34955	0.230923	-2.11452	C00029	ko00040,ko00052,ko00053,ko00240,ko00500,ko00520,ko00524,ko00561,ko00908,ko01100
MEDP150	2'-Deoxyinosine	Nucleotide metabolomics	7472800	18331000	9818200	28933000	13170000	35304000	1.16463	2.17301	1.1197	C05512	ko00230,ko01100,ko02010
MEDP158	8-Hydroxyguanosine	Nucleotide metabolomics	255850	340380	222510	1236400	403310	561330	1.3345	2.68833	1.42671	--	--
MEDP378	N6-Succinyl Adenosine	Nucleotide metabolomics	95460000	92290000	85666000	58821000	26517000	22427000	1.44637	0.394143	-1.34321	--	--
MEDP382	8-Hydroxy-2-Deoxyguanosine	Nucleotide metabolomics	200700	214650	595430	44400	36562	13743	1.53515	0.093695	-3.41588	--	--
MEDP575	5-amino-1-[3,4-dihydroxy-5-(hydroxymethyl)oxolan-2-yl]imidazole-4-carboxamide	Nucleotide metabolomics	8946800	6860700	2473800	149800	713250	531710	1.55794	0.0762944	-3.71228	--	--
MEDN279	2-Aminoethanesulfinic Acid	Organic Acid And Its Derivatives	793560	772630	296210	48494	37327	161590	1.52332	0.132845	-2.91218	C00519	ko00430,ko01100
MEDN339	Phenylpyruvic Acid	Organic Acid And Its Derivatives	425460	1418200	1759300	6915900	1675200	6049400	1.27562	4.06346	2.02271	C00166	ko00360,ko00400,ko00960,ko01100,ko01110,ko01210,ko01230
MEDN343	Shikimic Acid	Organic Acid And Its Derivatives	197160	67508	142240	360640	219780	281600	1.3163	2.11846	1.08302	C00493	ko00400,ko01100,ko01110,ko01230
MEDP297	5-Aminovaleric Acid	Organic Acid And Its Derivatives	162250	161820	126760	50150	40673	24559	1.6088	0.255932	-1.96617	C00431	ko00310,ko00330,ko01100
MEDP305	Creatinine	Organic Acid And Its Derivatives	753880	593850	775530	156150	448230	201160	1.4495	0.379388	-1.39825	C00791	ko00330,ko01100
MEDP307	Dl-2-Aminooctanoic Acid	Organic Acid And Its Derivatives	33494	35830	36203	10076	7213.5	25378	1.3834	0.404328	-1.3064	--	--
MEDP313	Guanidineacetic Acid	Organic Acid And Its Derivatives	162530	163740	120250	59383	51736	27798	1.56004	0.31111	-1.6845	C00581	ko00260,ko00330,ko01100
MEDP588	Ritalinic acid	Organic Acid And Its Derivatives	642260	314680	391700	216910	264570	192360	1.38611	0.499644	-1.00103	--	--
MEDP874	tryptophan betaine	Organic Acid And Its Derivatives	55978000	59891000	46585000	6649000	3001200	10769000	1.60328	0.125692	-2.99203	--	--
MEDN398	AA [5Z,8Z,11Z,14Z-eicosatetraenoic acid]	Oxidized lipid	27161	33628	34443	14569	6836.4	20801	1.35422	0.443196	-1.17398	C00219	ko00590,ko00591,ko01040,ko01100,ko04216,ko04217,ko04270,ko04611,ko04664,ko04666,ko04723,ko04726,ko04730,ko04745,ko04750,ko04912,ko04913,ko04921,ko04923,ko04925,ko05140,ko05146
MEDN755	(±)17-HETE [(±)17-hydroxy-5Z,8Z,11Z,14Z-eicosatetraenoic acid]	Oxidized lipid	9	9	9	421.89	1745.7	9	1.18482	80.6144	6.33297	--	--
MEDN772	16(17)-EpDPE [(±)16,17-epoxy-4Z,7Z,10Z,13Z,19Z-docosapentaenoic acid]	Oxidized lipid	3036.5	3995.6	4203.5	1618.9	661.6	2804.8	1.24294	0.452606	-1.14367	--	--
MEDP126	1,5-Diaminopentane	Polyamine	17219000	37238000	27607000	40011000	95586000	115360000	1.34196	3.05806	1.61262	C01672	ko00310,ko00480,ko00960,ko01100,ko01110,ko04974
MEDP128	Diethanolamine	Polyamine	344970	370640	326270	795680	815930	732410	1.67824	2.2498	1.1698	C06772	ko00564
MEDN412	Biopterin	Pteridines and derivatives	964110	668120	493900	8557.8	40804	52499	1.6059	0.047909	-4.38356	--	--
MEDP118	4-Pyridoxic Acid	Pyridine And Pyridine Derivatives	43742	28437	39899	16669	9	9	1.25576	0.148887	-2.74771	C00847	ko00750,ko01100
